# Supplementary material for: Development and Internal Validation of a Predictive Model Including Pulse Oximetry for Hospitalization of Under-Five Children in Bangladesh
Source: PLoS One. 2015 Nov 18;10(11):e0143213. doi: 10.1371/journal.pone.0143213 (PMC4651571; doi:10.1371/journal.pone.0143213)
Supplement: S3 File — (CSV) [file pone.0143213.s003.csv]

StudyID	OUTCOME1	AgeInDay	Sex	WAZ	HR	RR	TempInCelsius	TempInFahrenheit	Fever	Fever24hrs	Cough	Cough24hrs	Vomiting	Vomiting24hrs	DiffFastBrMother	AbdoPain	Diarrhoea	Diarrhoe24hrs	ChestIndrawing	DiffBrPhysician	Lethargy	Irritability	OxygenSaturation	OxygenSaturationTransformed	PlethysmographicSQI	WAZImp1	WAZImp2	WAZImp3	WAZImp4	WAZImp5	RRImp1	RRImp2	RRImp3	RRImp4	RRImp5	TempInCelsiusImp1	TempInCelsiusImp2	TempInCelsiusImp3	TempInCelsiusImp4	TempInCelsiusImp5	PatientReportedConvulsion	PhysicianReportedConvulsion	LossOfConsciousness
CA1	Admission Not Required	929	Male	-2.44	117.5	28.6	37	98.6	No	No	No	No	No	No	No	Yes	No	No	No	No	No	No	100	-14.8558006070426	NA	-2.43560599563063	-2.43560599563063	-2.43560599563063	-2.43560599563063	-2.43560599563063	28.6	28.6	28.6	28.6	28.6	37	37	37	37	37	No	No	No
CA10	Admission Not Required	197	Female	0.22	129	46.9	37	98.6	No	No	Yes	Yes	No	No	No	No	No	No	No	No	No	No	99	-8.07209969647868	NA	0.224608934549487	0.224608934549487	0.224608934549487	0.224608934549487	0.224608934549487	46.9	46.9	46.9	46.9	46.9	37	37	37	37	37	No	No	No
CA11	Admission Not Required	451	Male	1.58	137	35.5	37	98.6	No	No	No	No	No	No	No	No	Yes	No	No	No	No	No	99	-8.07209969647868	NA	1.58132399570871	1.58132399570871	1.58132399570871	1.58132399570871	1.58132399570871	35.5	35.5	35.5	35.5	35.5	37	37	37	37	37	No	No	No
CA12	Admission Not Required	41	Male	1.18	166.5	35.7	37	98.6	No	No	Yes	Yes	No	No	No	No	No	No	No	No	No	No	95.5	8.0593248000005	NA	1.1475965842731	1.1475965842731	1.1475965842731	1.1475965842731	1.1475965842731	35.7	35.7	35.7	35.7	35.7	37	37	37	37	37	No	No	No
CA13	Admission Not Required	249	Male	-0.13	127	43.5	37	98.6	No	No	No	No	No	No	No	No	Yes	Yes	No	No	No	No	99	-8.07209969647868	NA	-0.123516658698395	-0.123516658698395	-0.123516658698395	-0.123516658698395	-0.123516658698395	43.5	43.5	43.5	43.5	43.5	37	37	37	37	37	No	No	No
CA14	Admission Not Required	1008	Male	0.1	97	30.2	37	98.6	No	No	Yes	Yes	No	No	No	No	No	No	No	No	No	No	99	-8.07209969647868	NA	0.101630943567704	0.101630943567704	0.101630943567704	0.101630943567704	0.101630943567704	30.2	30.2	30.2	30.2	30.2	37	37	37	37	37	No	No	No
CA15	Admission Not Required	524	Female	-0.88	110	26.4	37	98.6	No	No	Yes	Yes	No	No	No	No	No	No	No	No	No	No	95	9.79697566075274	NA	-0.886683745819306	-0.886683745819306	-0.886683745819306	-0.886683745819306	-0.886683745819306	26.4	26.4	26.4	26.4	26.4	37	37	37	37	37	No	No	No
CA16	Admission Not Required	1123	Female	0.08	96	22.6	37	98.6	No	No	No	No	No	No	No	No	No	No	No	No	No	No	100	-14.8558006070426	NA	0.0830711392966132	0.0830711392966132	0.0830711392966132	0.0830711392966132	0.0830711392966132	22.6	22.6	22.6	22.6	22.6	37	37	37	37	37	No	No	No
CA17	Admission Not Required	359	Male	1.44	123	40.3	37	98.6	No	No	No	No	Yes	No	No	No	Yes	No	No	No	No	Yes	100	-14.8558006070426	NA	1.43754742531104	1.43754742531104	1.43754742531104	1.43754742531104	1.43754742531104	40.3	40.3	40.3	40.3	40.3	37	37	37	37	37	No	No	No
CA18	Admission Not Required	325	Female	0.02	155	34.9	37	98.6	No	No	Yes	Yes	No	No	No	No	No	No	No	No	No	No	94	13	NA	0.0192689360838145	0.0192689360838145	0.0192689360838145	0.0192689360838145	0.0192689360838145	34.9	34.9	34.9	34.9	34.9	37	37	37	37	37	No	No	No
CA19	Admission Not Required	40	Female	-0.3	131	45.1	37	98.6	No	No	Yes	Yes	No	No	No	No	No	No	No	No	No	No	96	6.21629908943605	NA	-0.332139130052896	-0.332139130052896	-0.332139130052896	-0.332139130052896	-0.332139130052896	45.1	45.1	45.1	45.1	45.1	37	37	37	37	37	No	No	No
CA2	Admission Not Required	1117	Female	-1.14	132	22.1	37.1111111111111	98.8	No	No	No	No	No	No	No	Yes	No	No	No	No	No	No	99	-8.07209969647868	NA	-1.13586495541919	-1.13586495541919	-1.13586495541919	-1.13586495541919	-1.13586495541919	22.1	22.1	22.1	22.1	22.1	37.1111111111111	37.1111111111111	37.1111111111111	37.1111111111111	37.1111111111111	No	No	No
CA20	Admission Required	1684	Male	-0.69	132	31.6	37	98.6	No	No	No	No	No	No	No	No	No	No	No	No	No	No	100	-14.8558006070426	NA	-0.688040402776016	-0.688040402776016	-0.688040402776016	-0.688040402776016	-0.688040402776016	31.6	31.6	31.6	31.6	31.6	37	37	37	37	37	No	No	No
CA21	Admission Not Required	13	Female	0.15	132.5	44.8	37	98.6	No	No	No	No	No	No	No	No	No	No	No	No	No	No	98	-2.52941247314494	NA	0.14707318200803	0.14707318200803	0.14707318200803	0.14707318200803	0.14707318200803	44.8	44.8	44.8	44.8	44.8	37	37	37	37	37	No	No	No
CA22	Admission Not Required	87	Male	1.39	127	30.8	37	98.6	No	No	No	No	No	No	No	No	Yes	No	No	No	No	No	98	-2.52941247314494	NA	1.39690297481008	1.39690297481008	1.39690297481008	1.39690297481008	1.39690297481008	30.8	30.8	30.8	30.8	30.8	37	37	37	37	37	No	No	No
CA23	Admission Not Required	11	Male	1.62	143	55.1	37.1111111111111	98.8	No	No	Yes	Yes	No	No	No	No	No	No	No	No	No	No	98	-2.52941247314494	NA	1.61924193401441	1.61924193401441	1.61924193401441	1.61924193401441	1.61924193401441	55.1	55.1	55.1	55.1	55.1	37.1111111111111	37.1111111111111	37.1111111111111	37.1111111111111	37.1111111111111	No	No	No
CA24	Admission Not Required	205	Male	-0.52	131	44.8	37	98.6	No	No	Yes	Yes	No	No	No	No	No	No	No	No	No	No	99	-8.07209969647868	NA	-0.511552087764174	-0.511552087764174	-0.511552087764174	-0.511552087764174	-0.511552087764174	44.8	44.8	44.8	44.8	44.8	37	37	37	37	37	No	No	No
CA3	Admission Not Required	424	Female	1.45	119	26.7	37	98.6	No	No	Yes	Yes	No	No	No	No	No	No	No	No	No	No	99	-8.07209969647868	NA	1.45275865544183	1.45275865544183	1.45275865544183	1.45275865544183	1.45275865544183	26.7	26.7	26.7	26.7	26.7	37	37	37	37	37	No	No	No
CA4	Admission Not Required	379	Male	0.33	130	35.5	37	98.6	No	No	No	No	No	No	No	No	No	No	No	No	No	No	99	-8.07209969647868	NA	0.328478004207202	0.328478004207202	0.328478004207202	0.328478004207202	0.328478004207202	35.5	35.5	35.5	35.5	35.5	37	37	37	37	37	No	No	No
CA5	Admission Not Required	1055	Female	-1.64	123.5	23.2	37	98.6	No	No	No	No	No	No	No	Yes	No	No	No	No	No	No	99	-8.07209969647868	NA	-1.6371947518919	-1.6371947518919	-1.6371947518919	-1.6371947518919	-1.6371947518919	23.2	23.2	23.2	23.2	23.2	37	37	37	37	37	No	No	No
CA6	Admission Not Required	785	Female	-1.29	118	32.4	37	98.6	No	No	No	No	No	No	No	No	Yes	Yes	No	No	No	No	100	-14.8558006070426	NA	-1.2849182543388	-1.2849182543388	-1.2849182543388	-1.2849182543388	-1.2849182543388	32.4	32.4	32.4	32.4	32.4	37	37	37	37	37	No	No	No
CA7	Admission Not Required	25	Male	1.26	133	48.4	37	98.6	No	No	Yes	Yes	No	No	No	No	No	No	No	No	No	No	98	-2.52941247314494	NA	1.26061942104656	1.26061942104656	1.26061942104656	1.26061942104656	1.26061942104656	48.4	48.4	48.4	48.4	48.4	37	37	37	37	37	No	No	No
CA8	Admission Not Required	352	Male	1.01	141	44.4	37	98.6	No	No	Yes	Yes	No	No	No	No	No	No	No	No	No	No	98	-2.52941247314494	NA	1.0068429781112	1.0068429781112	1.0068429781112	1.0068429781112	1.0068429781112	44.4	44.4	44.4	44.4	44.4	37	37	37	37	37	No	No	No
CA9	Admission Not Required	461	Male	-2.07	140	33	37	98.6	No	No	No	No	Yes	Yes	No	No	No	No	No	No	No	No	98	-2.52941247314494	NA	-2.0712064232574	-2.0712064232574	-2.0712064232574	-2.0712064232574	-2.0712064232574	33	33	33	33	33	37	37	37	37	37	No	No	No
CB25	Admission Not Required	734	Male	-0.11	132	44	36.6666666666667	98	No	No	Yes	Yes	No	No	Yes	No	No	No	No	No	No	No	95	9.79697566075274	92	-0.109811372566822	-0.109811372566822	-0.109811372566822	-0.109811372566822	-0.109811372566822	44	44	44	44	44	36.6666666666667	36.6666666666667	36.6666666666667	36.6666666666667	36.6666666666667	No	No	No
CB26	Admission Not Required	411	Female	-1.13	137	35	36.6666666666667	98	No	No	Yes	Yes	No	No	Yes	No	No	No	No	No	No	No	99	-8.07209969647868	84	-1.12769431182618	-1.12769431182618	-1.12769431182618	-1.12769431182618	-1.12769431182618	35	35	35	35	35	36.6666666666667	36.6666666666667	36.6666666666667	36.6666666666667	36.6666666666667	No	No	No
CB27	Admission Required	759	Male	-1.8	142	47	39.4444444444444	103	Yes	Yes	Yes	Yes	No	No	Yes	No	No	No	No	Yes	Yes	No	93	15.8974879610758	91	-1.79595459292651	-1.79595459292651	-1.79595459292651	-1.79595459292651	-1.79595459292651	47	47	47	47	47	39.4444444444444	39.4444444444444	39.4444444444444	39.4444444444444	39.4444444444444	No	No	No
CB28	Admission Not Required	77	Female	-0.2	149	38	37.2222222222222	99	No	No	Yes	Yes	No	No	No	No	No	No	No	No	No	No	91	20.9760346614786	93	-0.194507721120513	-0.194507721120513	-0.194507721120513	-0.194507721120513	-0.194507721120513	38	38	38	38	38	37.2222222222222	37.2222222222222	37.2222222222222	37.2222222222222	37.2222222222222	No	No	No
CB29	Admission Required	199	Male	0.73	112	28	36.6666666666667	98	No	No	No	No	No	No	Yes	No	No	No	No	No	No	No	98	-2.52941247314494	95	0.739319305278781	0.739319305278781	0.739319305278781	0.739319305278781	0.739319305278781	28	28	28	28	28	36.6666666666667	36.6666666666667	36.6666666666667	36.6666666666667	36.6666666666667	No	No	No
CB30	Admission Not Required	264	Male	-0.13	156	47	39.3888888888889	102.9	Yes	Yes	No	No	No	No	No	No	No	No	No	No	No	No	97.5	-0.0960650350001089	89	-0.123516658698395	-0.123516658698395	-0.123516658698395	-0.123516658698395	-0.123516658698395	47	47	47	47	47	39.3888888888889	39.3888888888889	39.3888888888889	39.3888888888889	39.3888888888889	No	No	No
CB31	Admission Required	64	Female	NA	134	44	36.6666666666667	98	No	No	Yes	Yes	No	No	Yes	No	No	No	Yes	Yes	Yes	No	88	27.2883987859147	93	-2.8850638409646	-1.52126734552037	-2.8850638409646	-2.8850638409646	-1.52126734552037	44	44	44	44	44	36.6666666666667	36.6666666666667	36.6666666666667	36.6666666666667	36.6666666666667	No	No	No
CB33	Admission Not Required	912	Male	-2.52	119	49	36.6666666666667	98	Yes	Yes	Yes	Yes	No	No	Yes	No	No	No	No	No	No	No	97	2.15686280099798	96	-2.5219894346046	-2.5219894346046	-2.5219894346046	-2.5219894346046	-2.5219894346046	49	49	49	49	49	36.6666666666667	36.6666666666667	36.6666666666667	36.6666666666667	36.6666666666667	No	No	No
CB34	Admission Not Required	1057	Male	2.52	148	35	38.3333333333333	101	Yes	No	Yes	Yes	No	No	No	No	Yes	No	No	No	No	No	98	-2.52941247314494	96	2.51795418400879	2.51795418400879	2.51795418400879	2.51795418400879	2.51795418400879	35	35	35	35	35	38.3333333333333	38.3333333333333	38.3333333333333	38.3333333333333	38.3333333333333	No	No	No
CB35	Admission Not Required	319	Female	-0.69	118	33	36.6666666666667	98	No	No	Yes	Yes	No	No	Yes	No	No	No	No	No	No	No	94	13	97	-0.688729541686066	-0.688729541686066	-0.688729541686066	-0.688729541686066	-0.688729541686066	33	33	33	33	33	36.6666666666667	36.6666666666667	36.6666666666667	36.6666666666667	36.6666666666667	No	No	No
CE10	Admission Not Required	1556	Female	-2.11	142	25	37.2222222222222	99	Yes	Yes	No	No	No	No	No	No	No	No	No	No	No	No	99	-8.07209969647868	98	-2.11354963953537	-2.11354963953537	-2.11354963953537	-2.11354963953537	-2.11354963953537	25	25	25	25	25	37.2222222222222	37.2222222222222	37.2222222222222	37.2222222222222	37.2222222222222	No	No	No
CE11	Admission Required	539	Male	-3.2	159.5	35	37.7777777777778	100	Yes	Yes	Yes	No	No	No	Yes	No	No	No	No	Yes	Yes	No	99	-8.07209969647868	93	-3.20424537976803	-3.20424537976803	-3.20424537976803	-3.20424537976803	-3.20424537976803	35	35	35	35	35	37.7777777777778	37.7777777777778	37.7777777777778	37.7777777777778	37.7777777777778	No	No	No
CE12	Admission Not Required	1126	Female	0.51	130.5	27	37.2222222222222	99	Yes	Yes	No	No	No	No	No	No	No	No	No	No	No	No	98	-2.52941247314494	88	0.504665391184668	0.504665391184668	0.504665391184668	0.504665391184668	0.504665391184668	27	27	27	27	27	37.2222222222222	37.2222222222222	37.2222222222222	37.2222222222222	37.2222222222222	No	No	No
CE13	Admission Not Required	197	Female	0.54	130	34	37	98.6	Yes	Yes	Yes	Yes	No	No	Yes	No	No	No	No	Yes	No	No	92	18.5426872233337	94	0.544843839352079	0.544843839352079	0.544843839352079	0.544843839352079	0.544843839352079	34	34	34	34	34	37	37	37	37	37	No	No	No
CE9	Admission Not Required	633	Female	-1.4	130	33	37	98.6	No	No	Yes	Yes	No	No	No	No	No	No	No	No	No	No	98	-2.52941247314494	98	-1.39540554454519	-1.39540554454519	-1.39540554454519	-1.39540554454519	-1.39540554454519	33	33	33	33	33	37	37	37	37	37	No	No	No
CL10	Admission Not Required	615	Female	-0.51	139	36	36.6666666666667	98	Yes	Yes	Yes	Yes	No	No	Yes	No	No	No	No	No	No	No	98	-2.52941247314494	95	-0.512713362454928	-0.512713362454928	-0.512713362454928	-0.512713362454928	-0.512713362454928	36	36	36	36	36	36.6666666666667	36.6666666666667	36.6666666666667	36.6666666666667	36.6666666666667	No	No	No
CL11	Admission Not Required	216	Female	-2.01	174	39	36.6666666666667	98	Yes	No	Yes	No	No	No	Yes	No	No	No	No	Yes	No	No	98	-2.52941247314494	96	-2.01176078192886	-2.01176078192886	-2.01176078192886	-2.01176078192886	-2.01176078192886	39	39	39	39	39	36.6666666666667	36.6666666666667	36.6666666666667	36.6666666666667	36.6666666666667	No	No	No
CL12	Admission Required	583	Male	NA	123	36	37	98.6	No	No	No	No	No	No	No	No	No	No	No	No	No	No	99	-8.07209969647868	83	-1.91015489788423	-1.91015489788423	-0.968647218424163	-0.968647218424163	-1.91015489788423	36	36	36	36	36	37	37	37	37	37	No	No	No
CL13	Admission Not Required	69	Male	-0.1	134	41	36.6666666666667	98	No	No	Yes	Yes	No	No	No	No	Yes	Yes	No	No	Yes	No	98	-2.52941247314494	87	-0.0983720923920853	-0.0983720923920853	-0.0983720923920853	-0.0983720923920853	-0.0983720923920853	41	41	41	41	41	36.6666666666667	36.6666666666667	36.6666666666667	36.6666666666667	36.6666666666667	No	No	No
CL14	Admission Not Required	1367	Female	-0.68	126	35	37.7777777777778	100	Yes	Yes	Yes	Yes	No	No	Yes	No	No	No	No	No	Yes	No	98	-2.52941247314494	97	-0.685640879797309	-0.685640879797309	-0.685640879797309	-0.685640879797309	-0.685640879797309	35	35	35	35	35	37.7777777777778	37.7777777777778	37.7777777777778	37.7777777777778	37.7777777777778	No	No	No
CL15	Admission Not Required	1540	Female	NA	101	33	36.6666666666667	98	Yes	Yes	Yes	Yes	No	No	Yes	No	No	No	No	No	No	No	98	-2.52941247314494	97	-3.72890712811179	-3.72890712811179	0.240380312347612	-3.05450348003706	-1.17152214980975	33	33	33	33	33	36.6666666666667	36.6666666666667	36.6666666666667	36.6666666666667	36.6666666666667	No	No	No
CL16	Admission Required	71	Female	-1	133	54	36.6666666666667	98	Yes	Yes	Yes	Yes	No	No	Yes	No	No	No	Yes	Yes	Yes	No	93	15.8974879610758	94	-0.998918246815372	-0.998918246815372	-0.998918246815372	-0.998918246815372	-0.998918246815372	54	54	54	54	54	36.6666666666667	36.6666666666667	36.6666666666667	36.6666666666667	36.6666666666667	No	No	No
CL17	Admission Not Required	1542	Female	NA	114	37	37.7777777777778	100	Yes	No	No	No	Yes	No	Yes	No	No	No	No	No	No	No	98	-2.52941247314494	96	-0.19055425469891	-3.05450348003706	-2.36053773825123	-2.03959649649517	-1.17152214980975	37	37	37	37	37	37.7777777777778	37.7777777777778	37.7777777777778	37.7777777777778	37.7777777777778	No	No	No
CL18	Admission Not Required	54	Male	-1.95	131	27	36.6666666666667	98	No	No	Yes	Yes	Yes	Yes	Yes	No	No	No	No	No	Yes	No	97	2.15686280099798	96	-1.98119616713184	-1.98119616713184	-1.98119616713184	-1.98119616713184	-1.98119616713184	27	27	27	27	27	36.6666666666667	36.6666666666667	36.6666666666667	36.6666666666667	36.6666666666667	No	No	No
CL19	Admission Not Required	762	Female	-1.29	130	34	36.6666666666667	98	No	No	Yes	Yes	No	No	Yes	No	No	No	No	No	Yes	No	98	-2.52941247314494	97	-1.2849182543388	-1.2849182543388	-1.2849182543388	-1.2849182543388	-1.2849182543388	34	34	34	34	34	36.6666666666667	36.6666666666667	36.6666666666667	36.6666666666667	36.6666666666667	No	No	No
CL20	Admission Not Required	1514	Male	-1.3	136	32	38.8888888888889	102	Yes	No	Yes	Yes	No	No	No	No	No	No	No	No	Yes	No	99	-8.07209969647868	95	-1.3012864331687	-1.3012864331687	-1.3012864331687	-1.3012864331687	-1.3012864331687	32	32	32	32	32	38.8888888888889	38.8888888888889	38.8888888888889	38.8888888888889	38.8888888888889	No	No	No
CL21	Admission Not Required	841	Male	1.4	148	37	37.7777777777778	100	Yes	Yes	Yes	Yes	No	No	Yes	No	Yes	Yes	No	No	Yes	No	95	9.79697566075274	97	1.40392098276091	1.40392098276091	1.40392098276091	1.40392098276091	1.40392098276091	37	37	37	37	37	37.7777777777778	37.7777777777778	37.7777777777778	37.7777777777778	37.7777777777778	No	No	No
CL22	Admission Not Required	192	Female	-0.58	148	34	38.3333333333333	101	Yes	Yes	Yes	Yes	No	No	No	No	No	No	No	No	Yes	No	98	-2.52941247314494	94	-0.579556864974761	-0.579556864974761	-0.579556864974761	-0.579556864974761	-0.579556864974761	34	34	34	34	34	38.3333333333333	38.3333333333333	38.3333333333333	38.3333333333333	38.3333333333333	No	No	No
CL23	Admission Not Required	477	Male	-0.28	151	30	38.3333333333333	101	Yes	No	Yes	Yes	No	No	No	No	No	No	No	No	Yes	No	99	-8.07209969647868	96	-0.277890981346565	-0.277890981346565	-0.277890981346565	-0.277890981346565	-0.277890981346565	30	30	30	30	30	38.3333333333333	38.3333333333333	38.3333333333333	38.3333333333333	38.3333333333333	No	No	No
CL24	Admission Not Required	1370	Male	-5.07	110	32	36.6666666666667	98	No	No	Yes	Yes	No	No	No	No	No	No	No	No	Yes	No	98	-2.52941247314494	84	-5.07424208718271	-5.07424208718271	-5.07424208718271	-5.07424208718271	-5.07424208718271	32	32	32	32	32	36.6666666666667	36.6666666666667	36.6666666666667	36.6666666666667	36.6666666666667	No	No	No
CL25	Admission Not Required	344	Female	-1.83	184	72	39.4444444444444	103	Yes	No	Yes	No	No	No	No	No	No	No	No	No	Yes	No	90	23.2289624974767	95	-1.83060622323325	-1.83060622323325	-1.83060622323325	-1.83060622323325	-1.83060622323325	72	72	72	72	72	39.4444444444444	39.4444444444444	39.4444444444444	39.4444444444444	39.4444444444444	No	No	No
CL26	Admission Not Required	1710	Male	NA	112	32	36.8888888888889	98.4	Yes	Yes	No	No	No	No	No	No	No	No	No	No	Yes	No	99	-8.07209969647868	94	-1.25244683829696	-0.756778223287447	0.541631605667979	-1.78725568244447	-1.25244683829696	32	32	32	32	32	36.8888888888889	36.8888888888889	36.8888888888889	36.8888888888889	36.8888888888889	No	No	No
CL27	Admission Not Required	53	Male	0.57	128	31	36.8888888888889	98.4	No	No	Yes	Yes	No	No	No	No	No	No	No	No	No	No	99	-8.07209969647868	80	0.534593034825101	0.534593034825101	0.534593034825101	0.534593034825101	0.534593034825101	31	31	31	31	31	36.8888888888889	36.8888888888889	36.8888888888889	36.8888888888889	36.8888888888889	No	No	No
CL3	Admission Not Required	51	Female	NA	131	31	37	98.6	No	No	No	No	Yes	Yes	No	No	No	No	No	No	No	No	98	-2.52941247314494	88	-4.7069426026404	-5.4063706085875	2.03413832547098	1.31234191214745	1.31234191214745	31	31	31	31	31	37	37	37	37	37	No	No	No
CL4	Admission Not Required	1695	Male	NA	100	NA	37	98.6	No	No	No	No	No	No	No	No	No	No	No	No	No	No	99	-8.07209969647868	95	-2.30343053982676	-2.61369942414525	-2.30343053982676	-2.93839313103163	-0.882581435320441	35.6	38	33.3	44	25.4	37	37	37	37	37	No	No	No
CL5	Admission Not Required	241	Male	NA	167	42	37	98.6	No	No	Yes	Yes	No	No	No	No	No	No	No	No	No	No	98	-2.52941247314494	95	-1.29039420766172	-0.333674773164531	0.32967569897759	-0.921068528842275	0.222026412916647	42	42	42	42	42	37	37	37	37	37	No	No	No
CL6	Admission Not Required	258	Male	-0.02	154.5	33	37	98.6	Yes	Yes	Yes	Yes	No	No	Yes	No	No	No	No	No	No	No	99.5	-11.2751240357259	91	-0.0161194377708803	-0.0161194377708803	-0.0161194377708803	-0.0161194377708803	-0.0161194377708803	33	33	33	33	33	37	37	37	37	37	No	No	No
CL7	Admission Not Required	174	Male	-0.63	143	45	36.8888888888889	98.4	No	No	Yes	Yes	No	No	Yes	No	No	No	No	No	No	No	94.5	11.4406523702193	95	-0.632196826303095	-0.632196826303095	-0.632196826303095	-0.632196826303095	-0.632196826303095	45	45	45	45	45	36.8888888888889	36.8888888888889	36.8888888888889	36.8888888888889	36.8888888888889	No	No	No
CL8	Admission Not Required	28	Male	0.89	143	37	37.1111111111111	98.8	No	No	No	No	No	No	No	Yes	No	No	No	No	No	No	100	-14.8558006070426	96	0.89011945655885	0.89011945655885	0.89011945655885	0.89011945655885	0.89011945655885	37	37	37	37	37	37.1111111111111	37.1111111111111	37.1111111111111	37.1111111111111	37.1111111111111	No	No	No
CL9	Admission Not Required	283	Female	-1.97	130	40	36.6666666666667	98	Yes	No	No	No	No	No	No	No	No	No	No	No	No	No	98	-2.52941247314494	94	-1.96451217980303	-1.96451217980303	-1.96451217980303	-1.96451217980303	-1.96451217980303	40	40	40	40	40	36.6666666666667	36.6666666666667	36.6666666666667	36.6666666666667	36.6666666666667	No	No	No
DA1	Admission Not Required	324	Female	-5.51	135	30.5	37.7777777777778	100	No	No	No	No	No	No	No	No	Yes	Yes	No	No	No	No	99	-8.07209969647868	97	-5.51555972581158	-5.51555972581158	-5.51555972581158	-5.51555972581158	-5.51555972581158	30.5	30.5	30.5	30.5	30.5	37.7777777777778	37.7777777777778	37.7777777777778	37.7777777777778	37.7777777777778	No	No	No
DA10	Admission Not Required	384	Female	-0.13	117	33	37	98.6	No	No	No	No	Yes	Yes	No	No	Yes	Yes	No	No	No	No	100	-14.8558006070426	70	-0.136270930143763	-0.136270930143763	-0.136270930143763	-0.136270930143763	-0.136270930143763	33	33	33	33	33	37	37	37	37	37	No	No	No
DA100	Admission Not Required	28	Male	0.11	140	38.4	37	98.6	No	No	No	No	No	No	No	No	No	No	No	No	No	No	94	13	88	0.109124746657592	0.109124746657592	0.109124746657592	0.109124746657592	0.109124746657592	38.4	38.4	38.4	38.4	38.4	37	37	37	37	37	No	No	No
DA101	Admission Not Required	707	Female	0.5	160	35.4	37	98.6	No	No	No	No	No	No	No	No	No	No	No	No	No	No	99.5	-11.2751240357259	79	0.503667035856371	0.503667035856371	0.503667035856371	0.503667035856371	0.503667035856371	35.4	35.4	35.4	35.4	35.4	37	37	37	37	37	No	No	No
DA102	Admission Not Required	839	Female	-3.48	140	33.6	37.1111111111111	98.8	No	No	Yes	Yes	No	No	No	No	No	No	No	No	No	No	96	6.21629908943605	96	-3.47833069586658	-3.47833069586658	-3.47833069586658	-3.47833069586658	-3.47833069586658	33.6	33.6	33.6	33.6	33.6	37.1111111111111	37.1111111111111	37.1111111111111	37.1111111111111	37.1111111111111	No	No	No
DA103	Admission Not Required	715	Male	-1.57	153	38.8	36.7777777777778	98.2	Yes	No	No	No	No	No	No	No	No	No	No	No	No	No	98	-2.52941247314494	92	-1.56913779870871	-1.56913779870871	-1.56913779870871	-1.56913779870871	-1.56913779870871	38.8	38.8	38.8	38.8	38.8	36.7777777777778	36.7777777777778	36.7777777777778	36.7777777777778	36.7777777777778	No	No	No
DA104	Admission Not Required	242	Female	0.87	173	32	36.7777777777778	98.2	No	No	No	No	No	No	No	No	Yes	Yes	No	No	No	No	100	-14.8558006070426	96	0.868737837253724	0.868737837253724	0.868737837253724	0.868737837253724	0.868737837253724	32	32	32	32	32	36.7777777777778	36.7777777777778	36.7777777777778	36.7777777777778	36.7777777777778	No	No	No
DA105	Admission Not Required	1026	Male	-3.58	139	29.9	37	98.6	No	No	Yes	Yes	No	No	No	No	No	No	No	No	No	No	100	-14.8558006070426	59	-3.57680554753297	-3.57680554753297	-3.57680554753297	-3.57680554753297	-3.57680554753297	29.9	29.9	29.9	29.9	29.9	37	37	37	37	37	No	No	No
DA106	Admission Required	472	Male	-0.28	132	39.2	36.7777777777778	98.2	No	No	Yes	Yes	No	No	No	No	No	No	No	No	No	No	98	-2.52941247314494	92	-0.277890981346565	-0.277890981346565	-0.277890981346565	-0.277890981346565	-0.277890981346565	39.2	39.2	39.2	39.2	39.2	36.7777777777778	36.7777777777778	36.7777777777778	36.7777777777778	36.7777777777778	No	No	No
DA107	Admission Not Required	437	Male	1.58	133	27.8	36.7777777777778	98.2	No	No	No	No	No	No	No	No	No	No	No	No	No	No	100	-14.8558006070426	41	1.58132399570871	1.58132399570871	1.58132399570871	1.58132399570871	1.58132399570871	27.8	27.8	27.8	27.8	27.8	36.7777777777778	36.7777777777778	36.7777777777778	36.7777777777778	36.7777777777778	No	No	No
DA108	Admission Not Required	879	Female	-0.2	130	33.9	36.8888888888889	98.4	Yes	Yes	No	No	No	No	No	Yes	No	No	No	No	No	No	99	-8.07209969647868	92	-0.202057195711407	-0.202057195711407	-0.202057195711407	-0.202057195711407	-0.202057195711407	33.9	33.9	33.9	33.9	33.9	36.8888888888889	36.8888888888889	36.8888888888889	36.8888888888889	36.8888888888889	No	No	No
DA109	Admission Not Required	65	Male	-0.25	170	43.1	37	98.6	No	No	Yes	No	No	No	No	No	No	No	No	No	No	No	98	-2.52941247314494	92	-0.245905833097948	-0.245905833097948	-0.245905833097948	-0.245905833097948	-0.245905833097948	43.1	43.1	43.1	43.1	43.1	37	37	37	37	37	No	No	No
DA11	Admission Required	413	Male	0.38	141	31.1	37.7777777777778	100	No	No	No	No	Yes	Yes	No	No	No	No	No	No	No	No	100	-14.8558006070426	65	0.385402841821036	0.385402841821036	0.385402841821036	0.385402841821036	0.385402841821036	31.1	31.1	31.1	31.1	31.1	37.7777777777778	37.7777777777778	37.7777777777778	37.7777777777778	37.7777777777778	No	No	No
DA110	Admission Not Required	460	Male	-0.28	161	35.3	36.8888888888889	98.4	No	No	Yes	Yes	No	No	No	No	No	No	No	No	No	No	99	-8.07209969647868	84	-0.277890981346565	-0.277890981346565	-0.277890981346565	-0.277890981346565	-0.277890981346565	35.3	35.3	35.3	35.3	35.3	36.8888888888889	36.8888888888889	36.8888888888889	36.8888888888889	36.8888888888889	No	No	No
DA111	Admission Not Required	348	Female	-1.03	133	36.5	37	98.6	No	No	No	No	Yes	No	No	No	Yes	No	No	No	No	No	99	-8.07209969647868	95	-1.02690274094801	-1.02690274094801	-1.02690274094801	-1.02690274094801	-1.02690274094801	36.5	36.5	36.5	36.5	36.5	37	37	37	37	37	No	No	No
DA112	Admission Required	144	Male	-1.8	127	57.8	36.7777777777778	98.2	No	No	Yes	Yes	No	No	Yes	No	No	No	Yes	Yes	No	No	99	-8.07209969647868	95	-1.78967263745609	-1.78967263745609	-1.78967263745609	-1.78967263745609	-1.78967263745609	57.8	57.8	57.8	57.8	57.8	36.7777777777778	36.7777777777778	36.7777777777778	36.7777777777778	36.7777777777778	No	No	No
DA113	Admission Not Required	300	Male	0.3	123	36.4	37.1111111111111	98.8	No	No	Yes	Yes	Yes	Yes	No	No	No	No	No	No	No	No	99	-8.07209969647868	89	0.303693428584874	0.303693428584874	0.303693428584874	0.303693428584874	0.303693428584874	36.4	36.4	36.4	36.4	36.4	37.1111111111111	37.1111111111111	37.1111111111111	37.1111111111111	37.1111111111111	No	No	No
DA114	Admission Not Required	519	Male	-0.82	137	33.7	36.8888888888889	98.4	No	No	No	No	No	No	No	No	No	No	No	No	No	No	100	-14.8558006070426	91	-0.818890369661303	-0.818890369661303	-0.818890369661303	-0.818890369661303	-0.818890369661303	33.7	33.7	33.7	33.7	33.7	36.8888888888889	36.8888888888889	36.8888888888889	36.8888888888889	36.8888888888889	No	No	No
DA115	Admission Not Required	786	Male	-1.84	136	31.1	37	98.6	No	No	No	No	Yes	Yes	No	No	Yes	No	No	No	No	No	99	-8.07209969647868	93	-1.8416090198088	-1.8416090198088	-1.8416090198088	-1.8416090198088	-1.8416090198088	31.1	31.1	31.1	31.1	31.1	37	37	37	37	37	No	No	No
DA116	Admission Not Required	356	Female	-0.71	129	45.6	37	98.6	No	No	No	No	Yes	Yes	No	No	Yes	Yes	No	No	No	No	98	-2.52941247314494	93	-0.708608966255186	-0.708608966255186	-0.708608966255186	-0.708608966255186	-0.708608966255186	45.6	45.6	45.6	45.6	45.6	37	37	37	37	37	No	No	No
DA117	Admission Not Required	1174	Male	-1.66	157	35.4	36.8888888888889	98.4	Yes	Yes	No	No	No	No	Yes	No	No	No	No	No	No	No	99	-8.07209969647868	93	-1.66192796328708	-1.66192796328708	-1.66192796328708	-1.66192796328708	-1.66192796328708	35.4	35.4	35.4	35.4	35.4	36.8888888888889	36.8888888888889	36.8888888888889	36.8888888888889	36.8888888888889	No	No	No
DA118	Admission Not Required	582	Male	-0.97	157	34.1	36.8888888888889	98.4	No	No	Yes	Yes	No	No	No	No	No	No	No	No	No	No	100	-14.8558006070426	0	-0.968647218424163	-0.968647218424163	-0.968647218424163	-0.968647218424163	-0.968647218424163	34.1	34.1	34.1	34.1	34.1	36.8888888888889	36.8888888888889	36.8888888888889	36.8888888888889	36.8888888888889	No	No	No
DA119	Admission Not Required	1362	Male	-1.51	129	23.4	37	98.6	Yes	Yes	Yes	Yes	No	No	No	No	No	No	No	No	No	No	98	-2.52941247314494	96	-1.51124228167974	-1.51124228167974	-1.51124228167974	-1.51124228167974	-1.51124228167974	23.4	23.4	23.4	23.4	23.4	37	37	37	37	37	No	No	No
DA12	Admission Not Required	393	Male	-0.63	138	31.6	37.7777777777778	100	No	No	No	No	Yes	No	No	No	Yes	No	No	No	No	No	99	-8.07209969647868	36	-0.634877120169881	-0.634877120169881	-0.634877120169881	-0.634877120169881	-0.634877120169881	31.6	31.6	31.6	31.6	31.6	37.7777777777778	37.7777777777778	37.7777777777778	37.7777777777778	37.7777777777778	No	No	No
DA120	Admission Not Required	1712	Female	-0.21	129	26.8	36.8888888888889	98.4	Yes	Yes	No	No	No	No	No	No	No	No	No	No	No	No	100	-14.8558006070426	93	-0.20597891120624	-0.20597891120624	-0.20597891120624	-0.20597891120624	-0.20597891120624	26.8	26.8	26.8	26.8	26.8	36.8888888888889	36.8888888888889	36.8888888888889	36.8888888888889	36.8888888888889	No	No	No
DA121	Admission Not Required	283	Female	-1.1	127	27.9	36.8888888888889	98.4	No	No	Yes	Yes	No	No	No	No	No	No	No	No	No	No	100	-14.8558006070426	61	-1.10247293220878	-1.10247293220878	-1.10247293220878	-1.10247293220878	-1.10247293220878	27.9	27.9	27.9	27.9	27.9	36.8888888888889	36.8888888888889	36.8888888888889	36.8888888888889	36.8888888888889	No	No	No
DA122	Admission Not Required	446	Male	-0.09	132	24.5	37	98.6	No	No	No	No	Yes	Yes	No	No	Yes	No	No	No	No	No	98	-2.52941247314494	94	-0.086394731710171	-0.086394731710171	-0.086394731710171	-0.086394731710171	-0.086394731710171	24.5	24.5	24.5	24.5	24.5	37	37	37	37	37	No	No	No
DA123	Admission Not Required	220	Male	0.95	113	45.8	36.8888888888889	98.4	No	No	Yes	Yes	No	No	No	No	No	No	No	No	No	No	100	-14.8558006070426	93	0.953192084076255	0.953192084076255	0.953192084076255	0.953192084076255	0.953192084076255	45.8	45.8	45.8	45.8	45.8	36.8888888888889	36.8888888888889	36.8888888888889	36.8888888888889	36.8888888888889	No	No	No
DA124	Admission Not Required	250	Male	0.6	137	28.9	37	98.6	No	No	No	No	No	No	No	No	Yes	Yes	No	No	No	No	98	-2.52941247314494	95	0.605658604985228	0.605658604985228	0.605658604985228	0.605658604985228	0.605658604985228	28.9	28.9	28.9	28.9	28.9	37	37	37	37	37	No	No	No
DA125	Admission Not Required	49	Male	0.88	129	33.1	37	98.6	No	No	No	No	No	No	No	No	No	No	No	No	No	No	97	2.15686280099798	92	0.845818147510449	0.845818147510449	0.845818147510449	0.845818147510449	0.845818147510449	33.1	33.1	33.1	33.1	33.1	37	37	37	37	37	No	No	No
DA126	Admission Required	1715	Male	-3	164	57.4	37.1111111111111	98.8	No	No	Yes	No	No	No	Yes	No	No	No	Yes	Yes	Yes	No	88	27.2883987859147	31	-3.00077359817905	-3.00077359817905	-3.00077359817905	-3.00077359817905	-3.00077359817905	57.4	57.4	57.4	57.4	57.4	37.1111111111111	37.1111111111111	37.1111111111111	37.1111111111111	37.1111111111111	No	No	No
DA127	Admission Not Required	178	Male	-0.63	138.5	29.3	36.8888888888889	98.4	No	No	No	No	No	No	No	No	Yes	Yes	No	No	No	No	98	-2.52941247314494	91	-0.632196826303095	-0.632196826303095	-0.632196826303095	-0.632196826303095	-0.632196826303095	29.3	29.3	29.3	29.3	29.3	36.8888888888889	36.8888888888889	36.8888888888889	36.8888888888889	36.8888888888889	No	No	No
DA128	Admission Not Required	649	Male	-1.28	173	26.3	38.8888888888889	102	Yes	Yes	No	No	Yes	Yes	No	No	Yes	Yes	No	No	No	No	96	6.21629908943605	92	-1.27829739992746	-1.27829739992746	-1.27829739992746	-1.27829739992746	-1.27829739992746	26.3	26.3	26.3	26.3	26.3	38.8888888888889	38.8888888888889	38.8888888888889	38.8888888888889	38.8888888888889	No	No	No
DA129	Admission Not Required	407	Male	-2.5	151	32.2	37.3333333333333	99.2	No	No	Yes	Yes	No	No	No	No	No	No	No	No	No	No	95	9.79697566075274	0	-2.49313939663794	-2.49313939663794	-2.49313939663794	-2.49313939663794	-2.49313939663794	32.2	32.2	32.2	32.2	32.2	37.3333333333333	37.3333333333333	37.3333333333333	37.3333333333333	37.3333333333333	No	No	No
DA13	Admission Not Required	1007	Female	-0.81	160	28	38.3333333333333	101	Yes	Yes	No	No	No	No	No	No	No	No	No	No	No	No	99	-8.07209969647868	94	-0.810850321793643	-0.810850321793643	-0.810850321793643	-0.810850321793643	-0.810850321793643	28	28	28	28	28	38.3333333333333	38.3333333333333	38.3333333333333	38.3333333333333	38.3333333333333	No	No	No
DA130	Admission Not Required	817	Male	0.31	116	27.1	37	98.6	No	No	Yes	Yes	No	No	No	No	No	No	No	No	No	No	98	-2.52941247314494	90	0.307385018358277	0.307385018358277	0.307385018358277	0.307385018358277	0.307385018358277	27.1	27.1	27.1	27.1	27.1	37	37	37	37	37	No	No	No
DA131	Admission Required	461	Male	-0.37	142	27.8	38	100.4	Yes	No	No	No	No	No	Yes	No	Yes	Yes	No	No	Yes	No	95	9.79697566075274	96	-0.369065295211841	-0.369065295211841	-0.369065295211841	-0.369065295211841	-0.369065295211841	27.8	27.8	27.8	27.8	27.8	38	38	38	38	38	No	No	No
DA132	Admission Required	387	Male	-1.93	118	29.3	37	98.6	No	No	Yes	Yes	No	No	Yes	No	No	No	No	Yes	Yes	No	95	9.79697566075274	71	-1.9328836236284	-1.9328836236284	-1.9328836236284	-1.9328836236284	-1.9328836236284	29.3	29.3	29.3	29.3	29.3	37	37	37	37	37	No	No	No
DA135	Admission Required	885	Male	-1.51	170	44.5	38.8888888888889	102	Yes	Yes	Yes	Yes	No	No	Yes	Yes	No	No	No	No	Yes	No	91	20.9760346614786	80	-1.50647344179715	-1.50647344179715	-1.50647344179715	-1.50647344179715	-1.50647344179715	44.5	44.5	44.5	44.5	44.5	38.8888888888889	38.8888888888889	38.8888888888889	38.8888888888889	38.8888888888889	No	No	No
DA136	Admission Not Required	289	Female	1.17	142	24.2	37	98.6	No	No	Yes	Yes	No	No	No	No	No	No	No	No	No	No	99	-8.07209969647868	96	1.16822904798896	1.16822904798896	1.16822904798896	1.16822904798896	1.16822904798896	24.2	24.2	24.2	24.2	24.2	37	37	37	37	37	No	No	No
DA137	Admission Not Required	1148	Male	-2.3	109	24.4	37	98.6	No	No	No	No	Yes	Yes	No	No	Yes	Yes	No	No	No	No	99	-8.07209969647868	89	-2.29987456367166	-2.29987456367166	-2.29987456367166	-2.29987456367166	-2.29987456367166	24.4	24.4	24.4	24.4	24.4	37	37	37	37	37	No	No	No
DA138	Admission Required	603	Male	1.38	141	39.2	37	98.6	No	No	No	No	No	No	No	No	No	No	No	No	No	No	99	-8.07209969647868	89	1.38224476812127	1.38224476812127	1.38224476812127	1.38224476812127	1.38224476812127	39.2	39.2	39.2	39.2	39.2	37	37	37	37	37	No	No	No
DA139	Admission Not Required	1431	Male	-0.6	101	35.3	37	98.6	No	No	Yes	Yes	No	No	No	No	No	No	No	No	No	No	98	-2.52941247314494	91	-0.600073751149424	-0.600073751149424	-0.600073751149424	-0.600073751149424	-0.600073751149424	35.3	35.3	35.3	35.3	35.3	37	37	37	37	37	No	No	No
DA14	Admission Not Required	145	Female	0.45	118	33.3	37	98.6	No	No	No	No	No	No	No	No	No	No	No	No	No	No	99	-8.07209969647868	84	0.458960128878135	0.458960128878135	0.458960128878135	0.458960128878135	0.458960128878135	33.3	33.3	33.3	33.3	33.3	37	37	37	37	37	No	No	No
DA140	Admission Not Required	1705	Male	-1.25	101	33.2	36.8888888888889	98.4	No	No	No	No	No	No	No	No	No	No	No	No	No	No	100	-14.8558006070426	86	-1.25244683829696	-1.25244683829696	-1.25244683829696	-1.25244683829696	-1.25244683829696	33.2	33.2	33.2	33.2	33.2	36.8888888888889	36.8888888888889	36.8888888888889	36.8888888888889	36.8888888888889	No	No	No
DA141	Admission Not Required	507	Female	0.15	119	33.8	36.8888888888889	98.4	No	No	No	No	No	No	No	No	No	No	No	No	No	No	99	-8.07209969647868	95	0.153570942378114	0.153570942378114	0.153570942378114	0.153570942378114	0.153570942378114	33.8	33.8	33.8	33.8	33.8	36.8888888888889	36.8888888888889	36.8888888888889	36.8888888888889	36.8888888888889	No	No	No
DA142	Admission Not Required	319	Male	1.69	112	26.6	36.8888888888889	98.4	No	No	No	No	No	No	No	No	Yes	Yes	No	No	No	No	100	-14.8558006070426	96	1.68843000605207	1.68843000605207	1.68843000605207	1.68843000605207	1.68843000605207	26.6	26.6	26.6	26.6	26.6	36.8888888888889	36.8888888888889	36.8888888888889	36.8888888888889	36.8888888888889	No	No	No
DA143	Admission Not Required	109	Male	-1.39	146	32.4	36.8888888888889	98.4	No	No	Yes	Yes	No	No	No	No	No	No	No	No	No	No	100	-14.8558006070426	83	-1.39674827205353	-1.39674827205353	-1.39674827205353	-1.39674827205353	-1.39674827205353	32.4	32.4	32.4	32.4	32.4	36.8888888888889	36.8888888888889	36.8888888888889	36.8888888888889	36.8888888888889	No	No	No
DA144	Admission Required	776	Male	-1.84	146	37.5	36.8888888888889	98.4	No	No	No	No	No	No	No	No	No	No	No	No	No	No	99	-8.07209969647868	97	-1.8416090198088	-1.8416090198088	-1.8416090198088	-1.8416090198088	-1.8416090198088	37.5	37.5	37.5	37.5	37.5	36.8888888888889	36.8888888888889	36.8888888888889	36.8888888888889	36.8888888888889	No	No	No
DA145	Admission Not Required	1354	Female	-0.79	98.5	28.3	37	98.6	No	No	No	No	No	No	No	No	No	No	No	No	No	No	98	-2.52941247314494	89	-0.795395595736055	-0.795395595736055	-0.795395595736055	-0.795395595736055	-0.795395595736055	28.3	28.3	28.3	28.3	28.3	37	37	37	37	37	No	No	No
DA146	Admission Not Required	989	Male	-3.91	144	29.9	36.8888888888889	98.4	No	No	No	No	Yes	Yes	No	No	No	No	No	No	No	No	99	-8.07209969647868	96	-3.91378948901563	-3.91378948901563	-3.91378948901563	-3.91378948901563	-3.91378948901563	29.9	29.9	29.9	29.9	29.9	36.8888888888889	36.8888888888889	36.8888888888889	36.8888888888889	36.8888888888889	No	No	No
DA147	Admission Not Required	958	Female	-0.58	155.5	39.7	36.8888888888889	98.4	Yes	Yes	Yes	Yes	No	No	No	No	No	No	No	No	No	No	98	-2.52941247314494	93	-0.579358259069712	-0.579358259069712	-0.579358259069712	-0.579358259069712	-0.579358259069712	39.7	39.7	39.7	39.7	39.7	36.8888888888889	36.8888888888889	36.8888888888889	36.8888888888889	36.8888888888889	No	No	No
DA148	Admission Not Required	320	Female	-0.48	143	38.1	37	98.6	No	No	Yes	No	No	No	No	No	No	No	No	No	No	No	100	-14.8558006070426	91	-0.479084193658044	-0.479084193658044	-0.479084193658044	-0.479084193658044	-0.479084193658044	38.1	38.1	38.1	38.1	38.1	37	37	37	37	37	No	No	No
DA149	Admission Not Required	107	Male	1.76	151	36.8	37	98.6	No	No	No	No	No	No	No	No	No	No	No	No	No	No	98	-2.52941247314494	92	1.74915276791541	1.74915276791541	1.74915276791541	1.74915276791541	1.74915276791541	36.8	36.8	36.8	36.8	36.8	37	37	37	37	37	No	No	No
DA15	Admission Not Required	1020	Male	1.72	90	26.9	37	98.6	No	No	No	No	No	No	No	No	No	No	No	No	No	No	99	-8.07209969647868	91	1.71599170635835	1.71599170635835	1.71599170635835	1.71599170635835	1.71599170635835	26.9	26.9	26.9	26.9	26.9	37	37	37	37	37	No	No	No
DA150	Admission Required	750	Male	1.24	125	38.9	36.8888888888889	98.4	No	No	Yes	Yes	No	No	No	No	No	No	No	No	No	No	99	-8.07209969647868	91	1.23811871139263	1.23811871139263	1.23811871139263	1.23811871139263	1.23811871139263	38.9	38.9	38.9	38.9	38.9	36.8888888888889	36.8888888888889	36.8888888888889	36.8888888888889	36.8888888888889	No	No	No
DA151	Admission Not Required	110	Male	0.81	119	30.9	37	98.6	No	No	Yes	Yes	No	No	No	No	No	No	No	No	No	No	99	-8.07209969647868	95	0.802413400764278	0.802413400764278	0.802413400764278	0.802413400764278	0.802413400764278	30.9	30.9	30.9	30.9	30.9	37	37	37	37	37	No	No	No
DA152	Admission Not Required	271	Male	-1.27	126	34.9	36.8888888888889	98.4	No	No	No	No	No	No	No	No	Yes	Yes	No	No	No	No	100	-14.8558006070426	61	-1.2648153739004	-1.2648153739004	-1.2648153739004	-1.2648153739004	-1.2648153739004	34.9	34.9	34.9	34.9	34.9	36.8888888888889	36.8888888888889	36.8888888888889	36.8888888888889	36.8888888888889	No	No	No
DA153	Admission Required	352	Male	-6.47	188	60.1	37.1111111111111	98.8	No	No	Yes	Yes	No	No	Yes	No	No	No	Yes	Yes	No	No	81	38.3209485212315	91	-6.46793721142185	-6.46793721142185	-6.46793721142185	-6.46793721142185	-6.46793721142185	60.1	60.1	60.1	60.1	60.1	37.1111111111111	37.1111111111111	37.1111111111111	37.1111111111111	37.1111111111111	No	No	No
DA154	Admission Not Required	147	Male	3.15	150.5	30.3	36.7777777777778	98.2	No	No	No	No	No	No	No	No	Yes	Yes	No	No	No	No	98	-2.52941247314494	87	3.15168231954191	3.15168231954191	3.15168231954191	3.15168231954191	3.15168231954191	30.3	30.3	30.3	30.3	30.3	36.7777777777778	36.7777777777778	36.7777777777778	36.7777777777778	36.7777777777778	No	No	No
DA155	Admission Not Required	299	Male	0.1	141	33.5	36.8888888888889	98.4	No	No	No	No	No	No	No	No	No	No	No	No	No	No	99	-8.07209969647868	96	0.101291935326283	0.101291935326283	0.101291935326283	0.101291935326283	0.101291935326283	33.5	33.5	33.5	33.5	33.5	36.8888888888889	36.8888888888889	36.8888888888889	36.8888888888889	36.8888888888889	No	No	No
DA156	Admission Not Required	419	Female	-0.15	101	36.3	36.8888888888889	98.4	No	No	Yes	Yes	No	No	No	No	No	No	No	No	No	No	98	-2.52941247314494	94	-0.152565280454781	-0.152565280454781	-0.152565280454781	-0.152565280454781	-0.152565280454781	36.3	36.3	36.3	36.3	36.3	36.8888888888889	36.8888888888889	36.8888888888889	36.8888888888889	36.8888888888889	No	No	No
DA157	Admission Required	300	Male	1.07	167	37.9	38.4444444444444	101.2	Yes	Yes	Yes	Yes	No	No	Yes	No	No	No	No	Yes	No	No	98	-2.52941247314494	96	1.07526614626298	1.07526614626298	1.07526614626298	1.07526614626298	1.07526614626298	37.9	37.9	37.9	37.9	37.9	38.4444444444444	38.4444444444444	38.4444444444444	38.4444444444444	38.4444444444444	No	No	No
DA158	Admission Not Required	1449	Female	-2.13	121.5	27.1	37.7777777777778	100	Yes	No	Yes	No	No	No	No	No	No	No	No	No	No	No	97	2.15686280099798	88	-2.13246403769351	-2.13246403769351	-2.13246403769351	-2.13246403769351	-2.13246403769351	27.1	27.1	27.1	27.1	27.1	37.7777777777778	37.7777777777778	37.7777777777778	37.7777777777778	37.7777777777778	No	No	No
DA159	Admission Required	235	Female	-0.26	121.5	35.7	36.7777777777778	98.2	No	No	Yes	No	No	No	No	No	No	No	No	No	No	No	98	-2.52941247314494	84	-0.264899508024771	-0.264899508024771	-0.264899508024771	-0.264899508024771	-0.264899508024771	35.7	35.7	35.7	35.7	35.7	36.7777777777778	36.7777777777778	36.7777777777778	36.7777777777778	36.7777777777778	No	No	No
DA16	Admission Not Required	425	Female	0.54	126	27.9	37	98.6	No	No	No	No	No	No	No	No	No	No	No	No	No	No	98	-2.52941247314494	87	0.537179392926906	0.537179392926906	0.537179392926906	0.537179392926906	0.537179392926906	27.9	27.9	27.9	27.9	27.9	37	37	37	37	37	No	No	No
DA160	Admission Not Required	389	Female	0.9	123	31.5	37	98.6	No	No	Yes	Yes	No	No	No	No	No	No	No	No	No	No	100	-14.8558006070426	90	0.895851611306993	0.895851611306993	0.895851611306993	0.895851611306993	0.895851611306993	31.5	31.5	31.5	31.5	31.5	37	37	37	37	37	No	No	No
DA161	Admission Required	366	Male	-0.84	119	36.4	36.7222222222222	98.1	No	No	No	No	No	No	No	No	No	No	No	No	No	No	100	-14.8558006070426	87	-0.839511376393604	-0.839511376393604	-0.839511376393604	-0.839511376393604	-0.839511376393604	36.4	36.4	36.4	36.4	36.4	36.7222222222222	36.7222222222222	36.7222222222222	36.7222222222222	36.7222222222222	No	No	No
DA162	Admission Required	436	Female	-0.34	195	37.8	39.3333333333333	102.8	Yes	Yes	No	No	No	No	No	No	No	No	No	No	No	No	94	13	95	-0.344100469834432	-0.344100469834432	-0.344100469834432	-0.344100469834432	-0.344100469834432	37.8	37.8	37.8	37.8	37.8	39.3333333333333	39.3333333333333	39.3333333333333	39.3333333333333	39.3333333333333	No	No	No
DA163	Admission Required	462	Male	1.38	139	36.8	36.8888888888889	98.4	No	No	Yes	Yes	No	No	No	No	No	No	No	No	No	Yes	100	-14.8558006070426	38	1.38267523530123	1.38267523530123	1.38267523530123	1.38267523530123	1.38267523530123	36.8	36.8	36.8	36.8	36.8	36.8888888888889	36.8888888888889	36.8888888888889	36.8888888888889	36.8888888888889	No	No	No
DA164	Admission Not Required	1038	Male	1.84	92	34.3	36.8888888888889	98.4	No	No	No	No	Yes	Yes	Yes	No	No	No	No	No	No	No	100	-14.8558006070426	93	1.84396375744372	1.84396375744372	1.84396375744372	1.84396375744372	1.84396375744372	34.3	34.3	34.3	34.3	34.3	36.8888888888889	36.8888888888889	36.8888888888889	36.8888888888889	36.8888888888889	No	No	No
DA165	Admission Not Required	465	Female	0.94	152	35.5	37.4444444444444	99.4	No	No	Yes	No	Yes	Yes	No	No	Yes	Yes	No	No	No	No	100	-14.8558006070426	92	0.943684357457557	0.943684357457557	0.943684357457557	0.943684357457557	0.943684357457557	35.5	35.5	35.5	35.5	35.5	37.4444444444444	37.4444444444444	37.4444444444444	37.4444444444444	37.4444444444444	No	No	No
DA166	Admission Not Required	1282	Female	-1.72	118	26.1	36.8888888888889	98.4	No	No	No	No	No	No	No	Yes	No	No	No	No	No	No	99	-8.07209969647868	92	-1.71621447628009	-1.71621447628009	-1.71621447628009	-1.71621447628009	-1.71621447628009	26.1	26.1	26.1	26.1	26.1	36.8888888888889	36.8888888888889	36.8888888888889	36.8888888888889	36.8888888888889	No	No	No
DA167	Admission Not Required	231	Male	-1.8	145	30.3	36.7777777777778	98.2	No	No	Yes	Yes	No	No	No	No	No	No	No	No	No	No	99	-8.07209969647868	95	-1.80465463615799	-1.80465463615799	-1.80465463615799	-1.80465463615799	-1.80465463615799	30.3	30.3	30.3	30.3	30.3	36.7777777777778	36.7777777777778	36.7777777777778	36.7777777777778	36.7777777777778	No	No	No
DA168	Admission Not Required	533	Male	1.01	101	40.6	37	98.6	No	No	No	No	No	No	No	No	No	No	No	No	No	No	100	-14.8558006070426	85	1.00963737944648	1.00963737944648	1.00963737944648	1.00963737944648	1.00963737944648	40.6	40.6	40.6	40.6	40.6	37	37	37	37	37	No	No	No
DA169	Admission Not Required	209	Male	-1.4	162	27.9	37	98.6	No	No	No	No	Yes	No	No	No	Yes	No	No	No	No	No	97	2.15686280099798	94	-1.39395170378711	-1.39395170378711	-1.39395170378711	-1.39395170378711	-1.39395170378711	27.9	27.9	27.9	27.9	27.9	37	37	37	37	37	No	No	No
DA17	Admission Required	284	Female	-0.23	175	69	38.3333333333333	101	Yes	No	Yes	Yes	No	No	Yes	No	No	No	No	Yes	No	No	100	-14.8558006070426	96	-0.228245262500834	-0.228245262500834	-0.228245262500834	-0.228245262500834	-0.228245262500834	69	69	69	69	69	38.3333333333333	38.3333333333333	38.3333333333333	38.3333333333333	38.3333333333333	No	No	No
DA170	Admission Required	466	Male	0.59	124	30.4	37	98.6	No	No	Yes	Yes	Yes	Yes	No	No	No	No	No	No	No	No	99	-8.07209969647868	95	0.588624621321704	0.588624621321704	0.588624621321704	0.588624621321704	0.588624621321704	30.4	30.4	30.4	30.4	30.4	37	37	37	37	37	No	No	No
DA171	Admission Not Required	844	Male	-3.92	165.5	33.3	37	98.6	No	No	No	No	No	No	No	No	Yes	No	No	No	No	No	98	-2.52941247314494	91	-3.91943358814868	-3.91943358814868	-3.91943358814868	-3.91943358814868	-3.91943358814868	33.3	33.3	33.3	33.3	33.3	37	37	37	37	37	No	No	No
DA172	Admission Not Required	307	Female	-2.36	131	31.3	37	98.6	No	No	No	No	No	No	No	No	Yes	Yes	No	No	No	No	100	-14.8558006070426	92	-2.35827948949842	-2.35827948949842	-2.35827948949842	-2.35827948949842	-2.35827948949842	31.3	31.3	31.3	31.3	31.3	37	37	37	37	37	No	No	No
DA173	Admission Not Required	30	Male	0.51	133	41.6	37	98.6	No	No	Yes	Yes	No	No	No	No	No	No	No	No	No	No	90	23.2289624974767	82	0.506690902221349	0.506690902221349	0.506690902221349	0.506690902221349	0.506690902221349	41.6	41.6	41.6	41.6	41.6	37	37	37	37	37	No	No	No
DA174	Admission Not Required	1324	Male	-2.8	105	25.3	37	98.6	No	No	No	No	No	No	No	Yes	No	No	No	No	No	No	100	-14.8558006070426	88	-2.80243145687404	-2.80243145687404	-2.80243145687404	-2.80243145687404	-2.80243145687404	25.3	25.3	25.3	25.3	25.3	37	37	37	37	37	No	No	No
DA175	Admission Not Required	270	Male	-0.13	119	33.7	37	98.6	No	No	No	No	No	No	No	No	No	No	No	No	No	No	98	-2.52941247314494	95	-0.123516658698395	-0.123516658698395	-0.123516658698395	-0.123516658698395	-0.123516658698395	33.7	33.7	33.7	33.7	33.7	37	37	37	37	37	No	No	No
DA176	Admission Not Required	327	Male	-1.47	155	32.9	37	98.6	No	No	Yes	Yes	No	No	No	No	No	No	No	No	No	No	99	-8.07209969647868	95	-1.47090038131675	-1.47090038131675	-1.47090038131675	-1.47090038131675	-1.47090038131675	32.9	32.9	32.9	32.9	32.9	37	37	37	37	37	No	No	No
DA177	Admission Not Required	379	Female	-0.42	149	35.9	37	98.6	No	No	Yes	Yes	No	No	No	No	No	No	No	No	No	No	98	-2.52941247314494	94	-0.420957702101983	-0.420957702101983	-0.420957702101983	-0.420957702101983	-0.420957702101983	35.9	35.9	35.9	35.9	35.9	37	37	37	37	37	No	No	No
DA178	Admission Not Required	224	Male	-1.17	113	44.8	37	98.6	No	No	Yes	Yes	No	No	No	No	No	No	No	No	No	No	93	15.8974879610758	86	-1.16579414732753	-1.16579414732753	-1.16579414732753	-1.16579414732753	-1.16579414732753	44.8	44.8	44.8	44.8	44.8	37	37	37	37	37	No	No	No
DA179	Admission Not Required	114	Male	-0.23	147	40.8	37	98.6	No	No	Yes	Yes	No	No	No	No	No	No	No	No	No	No	98.5	-5.17461173540293	79	-0.238380536990914	-0.238380536990914	-0.238380536990914	-0.238380536990914	-0.238380536990914	40.8	40.8	40.8	40.8	40.8	37	37	37	37	37	No	No	No
DA18	Admission Not Required	283	Male	-0.86	140	25.4	37	98.6	No	No	No	No	No	No	No	No	Yes	Yes	No	No	No	No	99	-8.07209969647868	95	-0.86331747814841	-0.86331747814841	-0.86331747814841	-0.86331747814841	-0.86331747814841	25.4	25.4	25.4	25.4	25.4	37	37	37	37	37	No	No	No
DA180	Admission Not Required	327	Female	0.92	117	32.8	36.8888888888889	98.4	No	No	Yes	Yes	No	No	No	No	No	No	No	No	No	No	97	2.15686280099798	91	0.920328979787195	0.920328979787195	0.920328979787195	0.920328979787195	0.920328979787195	32.8	32.8	32.8	32.8	32.8	36.8888888888889	36.8888888888889	36.8888888888889	36.8888888888889	36.8888888888889	No	No	No
DA181	Admission Not Required	298	Female	-0.23	113	26.1	37.1111111111111	98.8	No	No	No	No	No	No	No	No	No	No	No	No	No	No	98	-2.52941247314494	93	-0.228245262500834	-0.228245262500834	-0.228245262500834	-0.228245262500834	-0.228245262500834	26.1	26.1	26.1	26.1	26.1	37.1111111111111	37.1111111111111	37.1111111111111	37.1111111111111	37.1111111111111	No	No	No
DA182	Admission Required	309	Male	0.04	162.5	32	37.2222222222222	99	Yes	Yes	Yes	Yes	No	No	Yes	No	No	No	No	Yes	No	No	98	-2.52941247314494	96	0.0351034159976518	0.0351034159976518	0.0351034159976518	0.0351034159976518	0.0351034159976518	32	32	32	32	32	37.2222222222222	37.2222222222222	37.2222222222222	37.2222222222222	37.2222222222222	No	No	No
DA183	Admission Required	253	Male	-1.77	161	33.1	36.8888888888889	98.4	No	No	Yes	Yes	Yes	Yes	Yes	No	No	No	No	Yes	No	No	100	-14.8558006070426	95	-1.76001032810795	-1.76001032810795	-1.76001032810795	-1.76001032810795	-1.76001032810795	33.1	33.1	33.1	33.1	33.1	36.8888888888889	36.8888888888889	36.8888888888889	36.8888888888889	36.8888888888889	No	No	No
DA184	Admission Required	228	Female	0.58	138	34.1	38.1111111111111	100.6	Yes	No	No	No	Yes	Yes	No	No	Yes	Yes	No	No	No	No	98	-2.52941247314494	81	0.576378994685378	0.576378994685378	0.576378994685378	0.576378994685378	0.576378994685378	34.1	34.1	34.1	34.1	34.1	38.1111111111111	38.1111111111111	38.1111111111111	38.1111111111111	38.1111111111111	No	No	No
DA185	Admission Not Required	1650	Female	-3.94	92	31.3	36.8888888888889	98.4	No	No	No	No	No	No	No	No	No	No	No	No	No	No	100	-14.8558006070426	82	-3.94268067442116	-3.94268067442116	-3.94268067442116	-3.94268067442116	-3.94268067442116	31.3	31.3	31.3	31.3	31.3	36.8888888888889	36.8888888888889	36.8888888888889	36.8888888888889	36.8888888888889	No	No	No
DA186	Admission Required	65	Female	1.47	157.5	47.3	36.7777777777778	98.2	No	No	Yes	Yes	No	No	Yes	No	No	No	Yes	Yes	Yes	No	95	9.79697566075274	88	1.47336786340333	1.47336786340333	1.47336786340333	1.47336786340333	1.47336786340333	47.3	47.3	47.3	47.3	47.3	36.7777777777778	36.7777777777778	36.7777777777778	36.7777777777778	36.7777777777778	No	No	No
DA187	Admission Required	118	Female	1.44	184	61.6	37.5555555555556	99.6	No	No	Yes	Yes	No	No	Yes	No	No	No	Yes	No	No	No	94	13	92	1.4330839570512	1.4330839570512	1.4330839570512	1.4330839570512	1.4330839570512	61.6	61.6	61.6	61.6	61.6	37.5555555555556	37.5555555555556	37.5555555555556	37.5555555555556	37.5555555555556	No	No	No
DA188	Admission Not Required	642	Female	-1.56	115	27.9	37	98.6	No	No	No	No	No	No	No	No	No	No	No	No	No	No	99	-8.07209969647868	95	-1.55879160992439	-1.55879160992439	-1.55879160992439	-1.55879160992439	-1.55879160992439	27.9	27.9	27.9	27.9	27.9	37	37	37	37	37	No	No	No
DA189	Admission Not Required	356	Female	-0.21	127	34.6	36.7777777777778	98.2	No	No	No	No	No	No	No	No	Yes	Yes	No	No	No	No	98	-2.52941247314494	96	-0.208394729718151	-0.208394729718151	-0.208394729718151	-0.208394729718151	-0.208394729718151	34.6	34.6	34.6	34.6	34.6	36.7777777777778	36.7777777777778	36.7777777777778	36.7777777777778	36.7777777777778	No	No	No
DA19	Admission Not Required	1599	Male	-2.42	118	29.1	37	98.6	Yes	Yes	No	No	No	No	No	No	No	No	No	No	No	No	98	-2.52941247314494	95	-2.41703535349029	-2.41703535349029	-2.41703535349029	-2.41703535349029	-2.41703535349029	29.1	29.1	29.1	29.1	29.1	37	37	37	37	37	No	No	No
DA190	Admission Required	271	Male	-0.13	143	29.8	36.7777777777778	98.2	No	No	No	No	No	No	No	No	No	No	No	No	No	No	99	-8.07209969647868	94	-0.123516658698395	-0.123516658698395	-0.123516658698395	-0.123516658698395	-0.123516658698395	29.8	29.8	29.8	29.8	29.8	36.7777777777778	36.7777777777778	36.7777777777778	36.7777777777778	36.7777777777778	No	No	No
DA191	Admission Not Required	379	Male	2.01	110	40.2	36.7777777777778	98.2	No	No	No	No	No	No	No	No	No	No	No	No	No	No	98	-2.52941247314494	77	2.01104061435317	2.01104061435317	2.01104061435317	2.01104061435317	2.01104061435317	40.2	40.2	40.2	40.2	40.2	36.7777777777778	36.7777777777778	36.7777777777778	36.7777777777778	36.7777777777778	No	No	No
DA192	Admission Not Required	481	Female	-1.52	128	29.1	37	98.6	No	No	Yes	Yes	No	No	No	No	No	No	No	No	No	No	95	9.79697566075274	96	-1.51580593636062	-1.51580593636062	-1.51580593636062	-1.51580593636062	-1.51580593636062	29.1	29.1	29.1	29.1	29.1	37	37	37	37	37	No	No	No
DA193	Admission Not Required	215	Male	0.75	171	63.8	36.8888888888889	98.4	No	No	No	No	Yes	No	No	No	Yes	No	No	No	No	No	97	2.15686280099798	93	0.749465975817453	0.749465975817453	0.749465975817453	0.749465975817453	0.749465975817453	63.8	63.8	63.8	63.8	63.8	36.8888888888889	36.8888888888889	36.8888888888889	36.8888888888889	36.8888888888889	No	No	No
DA194	Admission Not Required	610	Female	-3.54	135	38.7	36.7777777777778	98.2	No	No	Yes	No	No	No	No	No	No	No	No	No	No	No	98	-2.52941247314494	95	-3.54114488944248	-3.54114488944248	-3.54114488944248	-3.54114488944248	-3.54114488944248	38.7	38.7	38.7	38.7	38.7	36.7777777777778	36.7777777777778	36.7777777777778	36.7777777777778	36.7777777777778	No	No	No
DA195	Admission Not Required	187	Male	-0.89	148.5	29.4	36.7777777777778	98.2	No	No	No	No	No	No	No	No	No	No	No	No	No	No	99	-8.07209969647868	35	-0.880511147792227	-0.880511147792227	-0.880511147792227	-0.880511147792227	-0.880511147792227	29.4	29.4	29.4	29.4	29.4	36.7777777777778	36.7777777777778	36.7777777777778	36.7777777777778	36.7777777777778	No	No	No
DA196	Admission Not Required	222	Male	-1.29	170	39	37	98.6	No	No	Yes	Yes	No	No	No	No	Yes	No	No	No	No	No	99	-8.07209969647868	90	-1.29039420766172	-1.29039420766172	-1.29039420766172	-1.29039420766172	-1.29039420766172	39	39	39	39	39	37	37	37	37	37	No	No	No
DA197	Admission Not Required	884	Male	-0.76	97	32.8	36.8888888888889	98.4	No	No	No	No	No	No	No	Yes	No	No	No	No	No	No	99	-8.07209969647868	86	-0.760449211947296	-0.760449211947296	-0.760449211947296	-0.760449211947296	-0.760449211947296	32.8	32.8	32.8	32.8	32.8	36.8888888888889	36.8888888888889	36.8888888888889	36.8888888888889	36.8888888888889	No	No	No
DA198	Admission Not Required	1087	Female	-2.55	160	34.1	39.4444444444444	103	Yes	Yes	No	No	Yes	No	No	No	No	No	No	No	No	No	97	2.15686280099798	92	-2.55195797629033	-2.55195797629033	-2.55195797629033	-2.55195797629033	-2.55195797629033	34.1	34.1	34.1	34.1	34.1	39.4444444444444	39.4444444444444	39.4444444444444	39.4444444444444	39.4444444444444	No	No	No
DA199	Admission Required	104	Male	-0.09	157	43.2	37	98.6	No	No	Yes	Yes	No	No	Yes	No	No	No	No	Yes	No	No	92	18.5426872233337	90	-0.102414283578418	-0.102414283578418	-0.102414283578418	-0.102414283578418	-0.102414283578418	43.2	43.2	43.2	43.2	43.2	37	37	37	37	37	No	No	No
DA2	Admission Not Required	34	Male	-1.75	145	39.4	36.1111111111111	97	No	No	No	No	No	No	No	No	No	No	No	No	No	No	92	18.5426872233337	94	-1.77730413917256	-1.77730413917256	-1.77730413917256	-1.77730413917256	-1.77730413917256	39.4	39.4	39.4	39.4	39.4	36.1111111111111	36.1111111111111	36.1111111111111	36.1111111111111	36.1111111111111	No	No	No
DA20	Admission Not Required	306	Female	-1.01	137.5	25	37	98.6	Yes	No	Yes	Yes	No	No	No	No	No	No	No	No	No	No	97	2.15686280099798	83	-1.01528543450969	-1.01528543450969	-1.01528543450969	-1.01528543450969	-1.01528543450969	25	25	25	25	25	37	37	37	37	37	No	No	No
DA200	Admission Not Required	264	Male	-0.13	138	40.1	37	98.6	No	No	Yes	Yes	No	No	No	No	Yes	No	No	No	No	No	95	9.79697566075274	74	-0.123516658698395	-0.123516658698395	-0.123516658698395	-0.123516658698395	-0.123516658698395	40.1	40.1	40.1	40.1	40.1	37	37	37	37	37	No	No	No
DA201	Admission Not Required	298	Female	-0.03	154	40.9	37	98.6	Yes	No	Yes	Yes	No	No	No	No	No	No	No	No	No	No	97	2.15686280099798	97	-0.0253585889904593	-0.0253585889904593	-0.0253585889904593	-0.0253585889904593	-0.0253585889904593	40.9	40.9	40.9	40.9	40.9	37	37	37	37	37	No	No	No
DA202	Admission Not Required	317	Female	-0.48	115	33.3	37	98.6	No	No	Yes	Yes	No	No	No	No	No	No	No	No	No	No	98	-2.52941247314494	94	-0.479084193658044	-0.479084193658044	-0.479084193658044	-0.479084193658044	-0.479084193658044	33.3	33.3	33.3	33.3	33.3	37	37	37	37	37	No	No	No
DA203	Admission Required	367	Male	-1.15	140.5	41.7	37	98.6	No	No	No	No	No	No	No	No	No	No	No	No	No	No	99	-8.07209969647868	95	-1.15477182529106	-1.15477182529106	-1.15477182529106	-1.15477182529106	-1.15477182529106	41.7	41.7	41.7	41.7	41.7	37	37	37	37	37	No	No	No
DA204	Admission Not Required	906	Female	-0.68	115	33.9	37	98.6	No	No	No	No	No	No	No	Yes	No	No	No	No	No	No	99	-8.07209969647868	96	-0.678043752852139	-0.678043752852139	-0.678043752852139	-0.678043752852139	-0.678043752852139	33.9	33.9	33.9	33.9	33.9	37	37	37	37	37	No	No	No
DA205	Admission Not Required	1269	Male	-1.92	151	38.1	37	98.6	No	No	No	No	No	No	No	No	Yes	Yes	No	No	No	No	99	-8.07209969647868	89	-1.92044130358173	-1.92044130358173	-1.92044130358173	-1.92044130358173	-1.92044130358173	38.1	38.1	38.1	38.1	38.1	37	37	37	37	37	No	No	No
DA206	Admission Not Required	782	Female	-1.29	121	30.8	37.1111111111111	98.8	No	No	Yes	Yes	No	No	No	No	Yes	No	No	No	No	No	99	-8.07209969647868	95	-1.2849182543388	-1.2849182543388	-1.2849182543388	-1.2849182543388	-1.2849182543388	30.8	30.8	30.8	30.8	30.8	37.1111111111111	37.1111111111111	37.1111111111111	37.1111111111111	37.1111111111111	No	No	No
DA207	Admission Not Required	1619	Female	-1.67	126	33.3	37.1111111111111	98.8	No	No	Yes	Yes	No	No	No	No	No	No	No	No	No	No	95	9.79697566075274	94	-1.66703282482867	-1.66703282482867	-1.66703282482867	-1.66703282482867	-1.66703282482867	33.3	33.3	33.3	33.3	33.3	37.1111111111111	37.1111111111111	37.1111111111111	37.1111111111111	37.1111111111111	No	No	No
DA208	Admission Not Required	443	Male	-5.63	121	34.7	37.1111111111111	98.8	No	No	Yes	Yes	No	No	No	No	No	No	No	No	No	No	99	-8.07209969647868	69	-5.63223726556665	-5.63223726556665	-5.63223726556665	-5.63223726556665	-5.63223726556665	34.7	34.7	34.7	34.7	34.7	37.1111111111111	37.1111111111111	37.1111111111111	37.1111111111111	37.1111111111111	No	No	No
DA209	Admission Not Required	481	Male	0.99	109	26.5	37	98.6	No	No	No	No	No	No	No	No	Yes	Yes	No	No	No	No	99	-8.07209969647868	93	0.993927114503719	0.993927114503719	0.993927114503719	0.993927114503719	0.993927114503719	26.5	26.5	26.5	26.5	26.5	37	37	37	37	37	No	No	No
DA21	Admission Not Required	74	Male	-1.35	133	47	37	98.6	No	No	Yes	Yes	No	No	No	No	No	No	No	No	No	No	99	-8.07209969647868	96	-1.34508469978954	-1.34508469978954	-1.34508469978954	-1.34508469978954	-1.34508469978954	47	47	47	47	47	37	37	37	37	37	No	No	No
DA210	Admission Not Required	62	Female	0.25	143	32.7	37	98.6	No	No	No	No	No	No	No	No	No	No	No	No	No	No	99	-8.07209969647868	87	0.253879879383569	0.253879879383569	0.253879879383569	0.253879879383569	0.253879879383569	32.7	32.7	32.7	32.7	32.7	37	37	37	37	37	No	No	No
DA211	Admission Not Required	1183	Male	-2.39	136	38.5	36.7777777777778	98.2	No	No	Yes	Yes	No	No	No	No	No	No	No	No	No	No	98	-2.52941247314494	91	-2.38751374571063	-2.38751374571063	-2.38751374571063	-2.38751374571063	-2.38751374571063	38.5	38.5	38.5	38.5	38.5	36.7777777777778	36.7777777777778	36.7777777777778	36.7777777777778	36.7777777777778	No	No	No
DA212	Admission Not Required	1007	Female	-1.52	129	34	38.3333333333333	101	Yes	Yes	No	No	No	No	No	No	No	No	No	No	No	No	99	-8.07209969647868	96	-1.52602010267121	-1.52602010267121	-1.52602010267121	-1.52602010267121	-1.52602010267121	34	34	34	34	34	38.3333333333333	38.3333333333333	38.3333333333333	38.3333333333333	38.3333333333333	No	No	No
DA213	Admission Not Required	42	Male	0.88	148	37.4	37	98.6	No	No	No	No	No	No	No	No	No	No	No	No	No	No	95	9.79697566075274	89	0.845818147510449	0.845818147510449	0.845818147510449	0.845818147510449	0.845818147510449	37.4	37.4	37.4	37.4	37.4	37	37	37	37	37	No	No	No
DA214	Admission Not Required	433	Male	-0.09	111	35.1	36.6666666666667	98	No	No	Yes	Yes	No	No	No	No	No	No	No	No	No	No	95	9.79697566075274	93	-0.086394731710171	-0.086394731710171	-0.086394731710171	-0.086394731710171	-0.086394731710171	35.1	35.1	35.1	35.1	35.1	36.6666666666667	36.6666666666667	36.6666666666667	36.6666666666667	36.6666666666667	No	No	No
DA215	Admission Not Required	1121	Male	-2.6	116.5	31.2	36.7777777777778	98.2	No	No	No	No	No	No	No	Yes	No	No	No	No	No	No	99	-8.07209969647868	77	-2.60197125956529	-2.60197125956529	-2.60197125956529	-2.60197125956529	-2.60197125956529	31.2	31.2	31.2	31.2	31.2	36.7777777777778	36.7777777777778	36.7777777777778	36.7777777777778	36.7777777777778	No	No	No
DA216	Admission Not Required	73	Male	-0.1	128	39	36.7777777777778	98.2	No	No	Yes	Yes	No	No	No	No	No	No	No	No	No	No	93	15.8974879610758	89	-0.0983720923920853	-0.0983720923920853	-0.0983720923920853	-0.0983720923920853	-0.0983720923920853	39	39	39	39	39	36.7777777777778	36.7777777777778	36.7777777777778	36.7777777777778	36.7777777777778	No	No	No
DA217	Admission Not Required	83	Male	-0.55	140	44.6	36.7777777777778	98.2	No	No	Yes	Yes	No	No	No	No	No	No	No	No	No	No	95	9.79697566075274	93	-0.547680451664549	-0.547680451664549	-0.547680451664549	-0.547680451664549	-0.547680451664549	44.6	44.6	44.6	44.6	44.6	36.7777777777778	36.7777777777778	36.7777777777778	36.7777777777778	36.7777777777778	No	No	No
DA218	Admission Not Required	576	Male	-0.81	126	36.2	36.7777777777778	98.2	No	No	Yes	Yes	No	No	No	No	No	No	No	No	No	No	99	-8.07209969647868	92	-0.805996434800964	-0.805996434800964	-0.805996434800964	-0.805996434800964	-0.805996434800964	36.2	36.2	36.2	36.2	36.2	36.7777777777778	36.7777777777778	36.7777777777778	36.7777777777778	36.7777777777778	No	No	No
DA219	Admission Not Required	1223	Male	-0.57	125	29.9	36.6666666666667	98	No	No	Yes	Yes	No	No	No	No	No	No	No	No	No	No	97	2.15686280099798	96	-0.56916903611788	-0.56916903611788	-0.56916903611788	-0.56916903611788	-0.56916903611788	29.9	29.9	29.9	29.9	29.9	36.6666666666667	36.6666666666667	36.6666666666667	36.6666666666667	36.6666666666667	No	No	No
DA22	Admission Required	10	Male	0.31	148	50	37	98.6	No	No	Yes	Yes	No	No	No	No	No	No	Yes	No	No	No	93	15.8974879610758	93	0.309757639308815	0.309757639308815	0.309757639308815	0.309757639308815	0.309757639308815	50	50	50	50	50	37	37	37	37	37	No	No	No
DA220	Admission Not Required	451	Female	-2.47	151	30.7	37.2222222222222	99	No	No	No	No	Yes	Yes	No	No	Yes	Yes	No	No	No	No	97	2.15686280099798	94	-2.46822630469262	-2.46822630469262	-2.46822630469262	-2.46822630469262	-2.46822630469262	30.7	30.7	30.7	30.7	30.7	37.2222222222222	37.2222222222222	37.2222222222222	37.2222222222222	37.2222222222222	No	No	No
DA221	Admission Not Required	284	Male	-1.68	129	31.9	36.7777777777778	98.2	No	No	No	No	No	No	No	No	Yes	Yes	No	No	No	No	100	-14.8558006070426	68	-1.68341834375337	-1.68341834375337	-1.68341834375337	-1.68341834375337	-1.68341834375337	31.9	31.9	31.9	31.9	31.9	36.7777777777778	36.7777777777778	36.7777777777778	36.7777777777778	36.7777777777778	No	No	No
DA222	Admission Not Required	312	Male	-1.82	131	36.5	36.7777777777778	98.2	No	No	No	No	No	No	No	No	Yes	Yes	No	No	No	No	100	-14.8558006070426	93	-1.82571935220349	-1.82571935220349	-1.82571935220349	-1.82571935220349	-1.82571935220349	36.5	36.5	36.5	36.5	36.5	36.7777777777778	36.7777777777778	36.7777777777778	36.7777777777778	36.7777777777778	No	No	No
DA223	Admission Not Required	103	Male	-0.51	121	25.5	36.7777777777778	98.2	No	No	Yes	Yes	No	No	No	No	No	No	No	No	No	No	97	2.15686280099798	89	-0.515840325189902	-0.515840325189902	-0.515840325189902	-0.515840325189902	-0.515840325189902	25.5	25.5	25.5	25.5	25.5	36.7777777777778	36.7777777777778	36.7777777777778	36.7777777777778	36.7777777777778	No	No	No
DA224	Admission Not Required	130	Female	-0.29	140	35.4	36.7777777777778	98.2	No	No	Yes	Yes	No	No	No	No	Yes	No	No	No	No	No	85	32.512752066698	82	-0.285825872280042	-0.285825872280042	-0.285825872280042	-0.285825872280042	-0.285825872280042	35.4	35.4	35.4	35.4	35.4	36.7777777777778	36.7777777777778	36.7777777777778	36.7777777777778	36.7777777777778	No	No	No
DA225	Admission Not Required	96	Female	-1.55	130	41.1	36.7777777777778	98.2	No	No	Yes	Yes	No	No	No	No	Yes	Yes	No	No	No	No	98	-2.52941247314494	93	-1.55581807198445	-1.55581807198445	-1.55581807198445	-1.55581807198445	-1.55581807198445	41.1	41.1	41.1	41.1	41.1	36.7777777777778	36.7777777777778	36.7777777777778	36.7777777777778	36.7777777777778	No	No	No
DA226	Admission Not Required	5	Male	-2.15	91.5	43.4	36.7777777777778	98.2	No	No	No	No	No	No	No	No	No	No	No	No	No	No	99	-8.07209969647868	50	-2.14952692232025	-2.14952692232025	-2.14952692232025	-2.14952692232025	-2.14952692232025	43.4	43.4	43.4	43.4	43.4	36.7777777777778	36.7777777777778	36.7777777777778	36.7777777777778	36.7777777777778	No	No	No
DA229	Admission Required	514	Female	-2.62	147	36.2	39.8888888888889	103.8	Yes	Yes	Yes	Yes	No	No	Yes	No	No	No	No	No	Yes	No	78	42.0481343579573	97	-2.61520644607162	-2.61520644607162	-2.61520644607162	-2.61520644607162	-2.61520644607162	36.2	36.2	36.2	36.2	36.2	39.8888888888889	39.8888888888889	39.8888888888889	39.8888888888889	39.8888888888889	No	No	No
DA23	Admission Not Required	350	Female	-0.51	121	31.8	37	98.6	No	No	Yes	Yes	Yes	No	No	No	Yes	Yes	No	No	No	No	96	6.21629908943605	93	-0.504184562810627	-0.504184562810627	-0.504184562810627	-0.504184562810627	-0.504184562810627	31.8	31.8	31.8	31.8	31.8	37	37	37	37	37	No	No	No
DA230	Admission Required	79	Male	-4.1	144	40.4	37	98.6	No	No	Yes	Yes	No	No	Yes	No	No	No	No	No	Yes	No	97	2.15686280099798	95	-4.09647555088901	-4.09647555088901	-4.09647555088901	-4.09647555088901	-4.09647555088901	40.4	40.4	40.4	40.4	40.4	37	37	37	37	37	No	No	No
DA232	Admission Required	247	Female	-1.94	177	35	37	98.6	No	No	Yes	Yes	No	No	Yes	No	No	No	Yes	Yes	No	No	78	42.0481343579573	89	-1.93722797902969	-1.93722797902969	-1.93722797902969	-1.93722797902969	-1.93722797902969	35	35	35	35	35	37	37	37	37	37	No	No	No
DA233	Admission Required	909	Male	-5.6	174	28.4	39.4444444444444	103	Yes	No	No	No	Yes	Yes	No	No	Yes	Yes	No	No	Yes	No	98	-2.52941247314494	94	-5.59447649367033	-5.59447649367033	-5.59447649367033	-5.59447649367033	-5.59447649367033	28.4	28.4	28.4	28.4	28.4	39.4444444444444	39.4444444444444	39.4444444444444	39.4444444444444	39.4444444444444	No	No	No
DA235	Admission Not Required	1530	Male	-1.38	134	40.5	36.6666666666667	98	Yes	Yes	Yes	Yes	No	No	No	No	No	No	No	No	No	No	99	-8.07209969647868	87	-1.37477468956396	-1.37477468956396	-1.37477468956396	-1.37477468956396	-1.37477468956396	40.5	40.5	40.5	40.5	40.5	36.6666666666667	36.6666666666667	36.6666666666667	36.6666666666667	36.6666666666667	No	No	No
DA236	Admission Required	1008	Male	-3.58	123	32	36.7777777777778	98.2	No	No	No	No	No	No	No	No	No	No	No	No	No	No	98	-2.52941247314494	93	-3.57680554753297	-3.57680554753297	-3.57680554753297	-3.57680554753297	-3.57680554753297	32	32	32	32	32	36.7777777777778	36.7777777777778	36.7777777777778	36.7777777777778	36.7777777777778	No	No	No
DA237	Admission Required	921	Female	-2.15	120	33.2	36.7777777777778	98.2	No	No	No	No	Yes	Yes	No	No	Yes	Yes	No	No	No	No	97	2.15686280099798	94	-2.14818682463352	-2.14818682463352	-2.14818682463352	-2.14818682463352	-2.14818682463352	33.2	33.2	33.2	33.2	33.2	36.7777777777778	36.7777777777778	36.7777777777778	36.7777777777778	36.7777777777778	No	No	No
DA238	Admission Not Required	189	Male	-0.04	137	34.3	36.7777777777778	98.2	No	No	Yes	Yes	No	No	No	No	Yes	Yes	No	No	No	No	100	-14.8558006070426	89	-0.0391805408680143	-0.0391805408680143	-0.0391805408680143	-0.0391805408680143	-0.0391805408680143	34.3	34.3	34.3	34.3	34.3	36.7777777777778	36.7777777777778	36.7777777777778	36.7777777777778	36.7777777777778	No	No	No
DA239	Admission Required	531	Male	-1.58	140	33.1	36.6666666666667	98	No	No	No	No	Yes	No	No	No	Yes	No	No	No	No	No	100	-14.8558006070426	96	-1.58471723720068	-1.58471723720068	-1.58471723720068	-1.58471723720068	-1.58471723720068	33.1	33.1	33.1	33.1	33.1	36.6666666666667	36.6666666666667	36.6666666666667	36.6666666666667	36.6666666666667	No	No	No
DA24	Admission Not Required	301	Male	0.6	124.5	26.2	37	98.6	No	No	No	No	No	No	No	No	Yes	Yes	No	No	No	No	100	-14.8558006070426	96	0.599924919337826	0.599924919337826	0.599924919337826	0.599924919337826	0.599924919337826	26.2	26.2	26.2	26.2	26.2	37	37	37	37	37	No	No	No
DA240	Admission Required	230	Male	0.22	180	30.6	37.7777777777778	100	Yes	No	No	No	Yes	Yes	No	No	Yes	No	No	No	No	No	98	-2.52941247314494	96	0.222026412916647	0.222026412916647	0.222026412916647	0.222026412916647	0.222026412916647	30.6	30.6	30.6	30.6	30.6	37.7777777777778	37.7777777777778	37.7777777777778	37.7777777777778	37.7777777777778	No	No	No
DA241	Admission Not Required	778	Male	-1.84	117	35	36.7777777777778	98.2	No	No	Yes	Yes	No	No	No	No	No	No	No	No	No	No	98	-2.52941247314494	92	-1.8416090198088	-1.8416090198088	-1.8416090198088	-1.8416090198088	-1.8416090198088	35	35	35	35	35	36.7777777777778	36.7777777777778	36.7777777777778	36.7777777777778	36.7777777777778	No	No	No
DA242	Admission Not Required	1070	Male	-2.12	114	33.2	37.1111111111111	98.8	No	No	Yes	Yes	No	No	No	No	No	No	No	No	No	No	98	-2.52941247314494	94	-2.1188784284244	-2.1188784284244	-2.1188784284244	-2.1188784284244	-2.1188784284244	33.2	33.2	33.2	33.2	33.2	37.1111111111111	37.1111111111111	37.1111111111111	37.1111111111111	37.1111111111111	No	No	No
DA243	Admission Not Required	224	Male	-1.94	177	49.1	36.7777777777778	98.2	No	No	No	No	Yes	No	No	No	Yes	No	No	No	No	No	99	-8.07209969647868	93	-1.93740450143028	-1.93740450143028	-1.93740450143028	-1.93740450143028	-1.93740450143028	49.1	49.1	49.1	49.1	49.1	36.7777777777778	36.7777777777778	36.7777777777778	36.7777777777778	36.7777777777778	No	No	No
DA244	Admission Not Required	367	Male	-2.05	146	37.1	36.7777777777778	98.2	Yes	Yes	Yes	Yes	No	No	No	No	No	No	No	No	No	No	98	-2.52941247314494	90	-2.04933801385939	-2.04933801385939	-2.04933801385939	-2.04933801385939	-2.04933801385939	37.1	37.1	37.1	37.1	37.1	36.7777777777778	36.7777777777778	36.7777777777778	36.7777777777778	36.7777777777778	No	No	No
DA245	Admission Not Required	30	Male	1.62	143	33.3	36.7777777777778	98.2	No	No	No	No	No	No	No	No	No	No	No	No	No	No	96	6.21629908943605	97	1.61924193401441	1.61924193401441	1.61924193401441	1.61924193401441	1.61924193401441	33.3	33.3	33.3	33.3	33.3	36.7777777777778	36.7777777777778	36.7777777777778	36.7777777777778	36.7777777777778	No	No	No
DA246	Admission Not Required	927	Male	-0.87	124	37.9	36.7777777777778	98.2	Yes	No	No	No	No	No	No	No	Yes	No	No	No	No	No	98	-2.52941247314494	95	-0.875016670908056	-0.875016670908056	-0.875016670908056	-0.875016670908056	-0.875016670908056	37.9	37.9	37.9	37.9	37.9	36.7777777777778	36.7777777777778	36.7777777777778	36.7777777777778	36.7777777777778	No	No	No
DA247	Admission Not Required	105	Female	-0.19	164.5	29.4	37.5555555555556	99.6	No	No	Yes	Yes	No	No	No	No	No	No	No	No	No	No	99	-8.07209969647868	95	-0.200051206740641	-0.200051206740641	-0.200051206740641	-0.200051206740641	-0.200051206740641	29.4	29.4	29.4	29.4	29.4	37.5555555555556	37.5555555555556	37.5555555555556	37.5555555555556	37.5555555555556	No	No	No
DA248	Admission Not Required	160	Male	0.8	125.5	32	36.7777777777778	98.2	No	No	Yes	Yes	No	No	No	No	No	No	No	No	No	No	96	6.21629908943605	84	0.797584857296084	0.797584857296084	0.797584857296084	0.797584857296084	0.797584857296084	32	32	32	32	32	36.7777777777778	36.7777777777778	36.7777777777778	36.7777777777778	36.7777777777778	No	No	No
DA249	Admission Not Required	796	Male	-1.97	110	35.7	36.8888888888889	98.4	No	No	No	No	No	No	No	No	No	No	No	No	No	No	99	-8.07209969647868	96	-1.97057651291878	-1.97057651291878	-1.97057651291878	-1.97057651291878	-1.97057651291878	35.7	35.7	35.7	35.7	35.7	36.8888888888889	36.8888888888889	36.8888888888889	36.8888888888889	36.8888888888889	No	No	No
DA25	Admission Not Required	310	Female	-0.48	159	34.1	37.7777777777778	100	Yes	No	Yes	Yes	No	No	No	No	No	No	No	No	No	No	99	-8.07209969647868	96	-0.479084193658044	-0.479084193658044	-0.479084193658044	-0.479084193658044	-0.479084193658044	34.1	34.1	34.1	34.1	34.1	37.7777777777778	37.7777777777778	37.7777777777778	37.7777777777778	37.7777777777778	No	No	No
DA250	Admission Not Required	84	Female	1.84	134	36.6	36.8888888888889	98.4	Yes	Yes	Yes	Yes	No	No	No	No	No	No	No	No	No	No	98	-2.52941247314494	73	1.84439176977011	1.84439176977011	1.84439176977011	1.84439176977011	1.84439176977011	36.6	36.6	36.6	36.6	36.6	36.8888888888889	36.8888888888889	36.8888888888889	36.8888888888889	36.8888888888889	No	No	No
DA251	Admission Not Required	494	Male	-1.41	153	30.4	36.7777777777778	98.2	No	No	No	No	No	No	No	Yes	No	No	No	No	No	No	99	-8.07209969647868	94	-1.41202270765269	-1.41202270765269	-1.41202270765269	-1.41202270765269	-1.41202270765269	30.4	30.4	30.4	30.4	30.4	36.7777777777778	36.7777777777778	36.7777777777778	36.7777777777778	36.7777777777778	No	No	No
DA252	Admission Not Required	1088	Male	-4.62	110	35.5	36.7777777777778	98.2	No	No	No	No	No	No	No	No	Yes	Yes	No	No	No	No	99	-8.07209969647868	92	-4.61593787781634	-4.61593787781634	-4.61593787781634	-4.61593787781634	-4.61593787781634	35.5	35.5	35.5	35.5	35.5	36.7777777777778	36.7777777777778	36.7777777777778	36.7777777777778	36.7777777777778	No	No	No
DA253	Admission Not Required	254	Male	-1.51	149.5	51	37.2222222222222	99	Yes	Yes	Yes	Yes	No	No	No	No	No	No	No	No	No	No	98	-2.52941247314494	91	-1.50936700344101	-1.50936700344101	-1.50936700344101	-1.50936700344101	-1.50936700344101	51	51	51	51	51	37.2222222222222	37.2222222222222	37.2222222222222	37.2222222222222	37.2222222222222	No	No	No
DA254	Admission Not Required	75	Female	0.67	135	34.2	36.7777777777778	98.2	No	No	No	No	No	No	No	No	No	No	No	No	No	No	99	-8.07209969647868	97	0.679888600314002	0.679888600314002	0.679888600314002	0.679888600314002	0.679888600314002	34.2	34.2	34.2	34.2	34.2	36.7777777777778	36.7777777777778	36.7777777777778	36.7777777777778	36.7777777777778	No	No	No
DA255	Admission Required	6	Male	-1.9	122	56.9	37	98.6	No	No	No	No	No	No	No	No	No	No	No	No	No	No	95	9.79697566075274	91	-1.89877982386414	-1.89877982386414	-1.89877982386414	-1.89877982386414	-1.89877982386414	56.9	56.9	56.9	56.9	56.9	37	37	37	37	37	No	No	No
DA256	Admission Not Required	1125	Male	-2.45	131	32	36.7777777777778	98.2	No	No	No	No	No	No	No	Yes	No	No	No	No	No	No	98	-2.52941247314494	89	-2.4538522698381	-2.4538522698381	-2.4538522698381	-2.4538522698381	-2.4538522698381	32	32	32	32	32	36.7777777777778	36.7777777777778	36.7777777777778	36.7777777777778	36.7777777777778	No	No	No
DA257	Admission Not Required	258	Female	0.25	171	37.2	36.6666666666667	98	Yes	No	No	No	Yes	Yes	No	No	Yes	No	No	No	No	No	98	-2.52941247314494	95	0.255015620417829	0.255015620417829	0.255015620417829	0.255015620417829	0.255015620417829	37.2	37.2	37.2	37.2	37.2	36.6666666666667	36.6666666666667	36.6666666666667	36.6666666666667	36.6666666666667	No	No	No
DA258	Admission Not Required	746	Female	-2.04	155	37.3	36.7777777777778	98.2	No	No	No	No	No	No	No	No	No	No	No	No	No	No	99	-8.07209969647868	51	-2.03446271660685	-2.03446271660685	-2.03446271660685	-2.03446271660685	-2.03446271660685	37.3	37.3	37.3	37.3	37.3	36.7777777777778	36.7777777777778	36.7777777777778	36.7777777777778	36.7777777777778	No	No	No
DA259	Admission Required	63	Male	-3.73	151	41.7	NA	NA	Yes	Yes	No	No	No	No	No	No	No	No	No	No	No	No	99	-8.07209969647868	88	-3.72173367792466	-3.72173367792466	-3.72173367792466	-3.72173367792466	-3.72173367792466	41.7	41.7	41.7	41.7	41.7	37.7777777777778	38.5555555555556	37.2222222222222	37.1111111111111	38.8888888888889	No	No	No
DA26	Admission Required	99	Male	-1.39	175.5	60.3	36.8888888888889	98.4	No	No	Yes	Yes	No	No	Yes	No	No	No	Yes	Yes	No	Yes	92	18.5426872233337	90	-1.39674827205353	-1.39674827205353	-1.39674827205353	-1.39674827205353	-1.39674827205353	60.3	60.3	60.3	60.3	60.3	36.8888888888889	36.8888888888889	36.8888888888889	36.8888888888889	36.8888888888889	No	No	No
DA260	Admission Not Required	307	Female	-0.07	144	47.4	37.1111111111111	98.8	Yes	No	Yes	Yes	No	No	No	No	No	No	No	No	No	No	98	-2.52941247314494	93	-0.0776109385430669	-0.0776109385430669	-0.0776109385430669	-0.0776109385430669	-0.0776109385430669	47.4	47.4	47.4	47.4	47.4	37.1111111111111	37.1111111111111	37.1111111111111	37.1111111111111	37.1111111111111	No	No	No
DA261	Admission Not Required	701	Male	0.04	149	44.4	37.1111111111111	98.8	Yes	Yes	Yes	Yes	No	No	Yes	No	No	No	No	No	No	No	94	13	95	0.0356949170070709	0.0356949170070709	0.0356949170070709	0.0356949170070709	0.0356949170070709	44.4	44.4	44.4	44.4	44.4	37.1111111111111	37.1111111111111	37.1111111111111	37.1111111111111	37.1111111111111	No	No	No
DA262	Admission Not Required	1090	Female	-1.74	145	49.4	36.7777777777778	98.2	No	No	Yes	Yes	No	No	No	No	No	No	No	No	No	No	94	13	91	-1.74534934863871	-1.74534934863871	-1.74534934863871	-1.74534934863871	-1.74534934863871	49.4	49.4	49.4	49.4	49.4	36.7777777777778	36.7777777777778	36.7777777777778	36.7777777777778	36.7777777777778	No	No	No
DA263	Admission Not Required	131	Male	4.24	131	35.7	36.7777777777778	98.2	No	No	Yes	Yes	Yes	Yes	No	No	No	No	No	No	No	No	94	13	95	4.25010353346066	4.25010353346066	4.25010353346066	4.25010353346066	4.25010353346066	35.7	35.7	35.7	35.7	35.7	36.7777777777778	36.7777777777778	36.7777777777778	36.7777777777778	36.7777777777778	No	No	No
DA264	Admission Not Required	265	Male	-0.68	139.5	28.6	36.7777777777778	98.2	No	No	Yes	Yes	No	No	No	No	No	No	No	No	No	No	94	13	94	-0.678143029600006	-0.678143029600006	-0.678143029600006	-0.678143029600006	-0.678143029600006	28.6	28.6	28.6	28.6	28.6	36.7777777777778	36.7777777777778	36.7777777777778	36.7777777777778	36.7777777777778	No	No	No
DA265	Admission Not Required	972	Male	-3.41	120	28.8	37	98.6	No	No	No	No	No	No	No	No	No	No	No	No	No	No	100	-14.8558006070426	20	-3.40739792414956	-3.40739792414956	-3.40739792414956	-3.40739792414956	-3.40739792414956	28.8	28.8	28.8	28.8	28.8	37	37	37	37	37	No	No	No
DA266	Admission Not Required	16	Male	-0.73	132	30.2	36.7777777777778	98.2	No	No	No	No	No	No	No	No	No	No	No	No	No	No	94	13	94	-0.734263855793351	-0.734263855793351	-0.734263855793351	-0.734263855793351	-0.734263855793351	30.2	30.2	30.2	30.2	30.2	36.7777777777778	36.7777777777778	36.7777777777778	36.7777777777778	36.7777777777778	No	No	No
DA267	Admission Not Required	822	Female	-1.58	191	38	39.4444444444444	103	Yes	No	No	No	No	No	No	No	No	No	No	No	No	No	99	-8.07209969647868	96	-1.57447024075681	-1.57447024075681	-1.57447024075681	-1.57447024075681	-1.57447024075681	38	38	38	38	38	39.4444444444444	39.4444444444444	39.4444444444444	39.4444444444444	39.4444444444444	No	No	No
DA268	Admission Not Required	407	Male	-0.36	143	36.2	38.1111111111111	100.6	Yes	No	Yes	Yes	No	No	Yes	No	No	No	No	Yes	No	No	95	9.79697566075274	83	-0.353112125592093	-0.353112125592093	-0.353112125592093	-0.353112125592093	-0.353112125592093	36.2	36.2	36.2	36.2	36.2	38.1111111111111	38.1111111111111	38.1111111111111	38.1111111111111	38.1111111111111	No	No	No
DA269	Admission Not Required	848	Male	-2.1	138	30.6	36.7777777777778	98.2	Yes	No	No	No	No	No	Yes	No	No	No	No	No	No	No	100	-14.8558006070426	96	-2.09426768240147	-2.09426768240147	-2.09426768240147	-2.09426768240147	-2.09426768240147	30.6	30.6	30.6	30.6	30.6	36.7777777777778	36.7777777777778	36.7777777777778	36.7777777777778	36.7777777777778	No	No	No
DA27	Admission Not Required	1746	Male	-1.85	91	30.2	37	98.6	No	No	No	No	No	No	No	No	No	No	No	No	No	No	99	-8.07209969647868	87	-1.85158712878766	-1.85158712878766	-1.85158712878766	-1.85158712878766	-1.85158712878766	30.2	30.2	30.2	30.2	30.2	37	37	37	37	37	No	No	No
DA270	Admission Required	297	Male	0.1	130	32.7	36.9444444444444	98.5	No	No	No	No	No	No	No	No	No	No	No	No	No	No	98	-2.52941247314494	88	0.101291935326283	0.101291935326283	0.101291935326283	0.101291935326283	0.101291935326283	32.7	32.7	32.7	32.7	32.7	36.9444444444444	36.9444444444444	36.9444444444444	36.9444444444444	36.9444444444444	No	No	No
DA272	Admission Not Required	460	Male	-0.75	171	33.7	39	102.2	Yes	Yes	No	No	No	No	No	No	No	No	No	No	No	No	97	2.15686280099798	48	-0.74281579509239	-0.74281579509239	-0.74281579509239	-0.74281579509239	-0.74281579509239	33.7	33.7	33.7	33.7	33.7	39	39	39	39	39	No	No	No
DA273	Admission Not Required	1324	Female	-1.8	102	29.1	36.7777777777778	98.2	No	No	No	No	Yes	Yes	No	No	No	No	No	No	No	No	100	-14.8558006070426	78	-1.80387772911681	-1.80387772911681	-1.80387772911681	-1.80387772911681	-1.80387772911681	29.1	29.1	29.1	29.1	29.1	36.7777777777778	36.7777777777778	36.7777777777778	36.7777777777778	36.7777777777778	No	No	No
DA274	Admission Not Required	88	Male	-1.19	137.5	31.3	37	98.6	No	No	Yes	Yes	No	No	No	No	No	No	No	No	No	No	96	6.21629908943605	84	-1.18033085119754	-1.18033085119754	-1.18033085119754	-1.18033085119754	-1.18033085119754	31.3	31.3	31.3	31.3	31.3	37	37	37	37	37	No	No	No
DA275	Admission Not Required	768	Female	0.21	145	36.5	39.1111111111111	102.4	Yes	Yes	Yes	Yes	No	No	Yes	No	No	No	No	No	Yes	No	99	-8.07209969647868	97	0.212476571979697	0.212476571979697	0.212476571979697	0.212476571979697	0.212476571979697	36.5	36.5	36.5	36.5	36.5	39.1111111111111	39.1111111111111	39.1111111111111	39.1111111111111	39.1111111111111	No	No	No
DA276	Admission Not Required	1363	Female	-0.68	114	36.2	36.8888888888889	98.4	No	No	No	No	Yes	No	No	No	Yes	Yes	No	No	No	No	98	-2.52941247314494	95	-0.685640879797309	-0.685640879797309	-0.685640879797309	-0.685640879797309	-0.685640879797309	36.2	36.2	36.2	36.2	36.2	36.8888888888889	36.8888888888889	36.8888888888889	36.8888888888889	36.8888888888889	No	No	No
DA277	Admission Not Required	1661	Female	-1.74	96	29.3	36.7777777777778	98.2	No	No	Yes	Yes	No	No	No	No	No	No	No	No	No	No	100	-14.8558006070426	79	-1.73792702117596	-1.73792702117596	-1.73792702117596	-1.73792702117596	-1.73792702117596	29.3	29.3	29.3	29.3	29.3	36.7777777777778	36.7777777777778	36.7777777777778	36.7777777777778	36.7777777777778	No	No	No
DA278	Admission Not Required	776	Male	-2.29	117	30	36.7777777777778	98.2	No	No	No	No	No	No	No	No	Yes	No	No	No	No	No	98	-2.52941247314494	96	-2.29022295618666	-2.29022295618666	-2.29022295618666	-2.29022295618666	-2.29022295618666	30	30	30	30	30	36.7777777777778	36.7777777777778	36.7777777777778	36.7777777777778	36.7777777777778	No	No	No
DA279	Admission Not Required	1045	Male	-2.83	123.5	24.1	36.8888888888889	98.4	No	No	No	No	No	No	No	Yes	No	No	No	No	No	No	99	-8.07209969647868	97	-2.83271159842578	-2.83271159842578	-2.83271159842578	-2.83271159842578	-2.83271159842578	24.1	24.1	24.1	24.1	24.1	36.8888888888889	36.8888888888889	36.8888888888889	36.8888888888889	36.8888888888889	No	No	No
DA28	Admission Not Required	435	Male	2.32	125	24.9	37	98.6	No	No	No	No	Yes	Yes	No	No	Yes	Yes	No	No	No	No	98	-2.52941247314494	89	2.31817541702396	2.31817541702396	2.31817541702396	2.31817541702396	2.31817541702396	24.9	24.9	24.9	24.9	24.9	37	37	37	37	37	No	No	No
DA280	Admission Not Required	544	Female	-0.02	142	24.3	36.8888888888889	98.4	Yes	Yes	Yes	No	No	No	No	No	Yes	No	No	No	No	No	99	-8.07209969647868	96	-0.0183496097433939	-0.0183496097433939	-0.0183496097433939	-0.0183496097433939	-0.0183496097433939	24.3	24.3	24.3	24.3	24.3	36.8888888888889	36.8888888888889	36.8888888888889	36.8888888888889	36.8888888888889	No	No	No
DA281	Admission Not Required	133	Female	-0.69	149	30.6	36.7777777777778	98.2	No	No	No	No	No	No	No	No	Yes	Yes	No	No	Yes	No	100	-14.8558006070426	94	-0.685857181520401	-0.685857181520401	-0.685857181520401	-0.685857181520401	-0.685857181520401	30.6	30.6	30.6	30.6	30.6	36.7777777777778	36.7777777777778	36.7777777777778	36.7777777777778	36.7777777777778	No	No	No
DA282	Admission Not Required	163	Male	-0.01	127.5	38	37	98.6	No	No	Yes	Yes	No	No	No	No	No	No	No	No	No	No	93	15.8974879610758	93	-0.0126253105030429	-0.0126253105030429	-0.0126253105030429	-0.0126253105030429	-0.0126253105030429	38	38	38	38	38	37	37	37	37	37	No	No	No
DA283	Admission Required	138	Female	0.09	202	43.2	39.1666666666667	102.5	Yes	Yes	Yes	Yes	No	No	No	No	No	No	No	No	No	Yes	98	-2.52941247314494	94	0.0952068429576833	0.0952068429576833	0.0952068429576833	0.0952068429576833	0.0952068429576833	43.2	43.2	43.2	43.2	43.2	39.1666666666667	39.1666666666667	39.1666666666667	39.1666666666667	39.1666666666667	No	No	No
DA284	Admission Not Required	26	Male	1.26	125	41.5	36.8888888888889	98.4	No	No	Yes	Yes	No	No	No	No	No	No	No	No	No	No	95	9.79697566075274	74	1.26061942104656	1.26061942104656	1.26061942104656	1.26061942104656	1.26061942104656	41.5	41.5	41.5	41.5	41.5	36.8888888888889	36.8888888888889	36.8888888888889	36.8888888888889	36.8888888888889	No	No	No
DA285	Admission Required	463	Male	-0.28	151	37.7	39.5555555555556	103.2	Yes	Yes	No	No	No	No	No	No	No	No	No	No	Yes	No	99	-8.07209969647868	92	-0.277890981346565	-0.277890981346565	-0.277890981346565	-0.277890981346565	-0.277890981346565	37.7	37.7	37.7	37.7	37.7	39.5555555555556	39.5555555555556	39.5555555555556	39.5555555555556	39.5555555555556	No	No	No
DA286	Admission Not Required	202	Female	0.22	187	36.3	37.6666666666667	99.8	No	No	No	No	No	No	No	No	Yes	Yes	No	No	No	No	90	23.2289624974767	91	0.224608934549487	0.224608934549487	0.224608934549487	0.224608934549487	0.224608934549487	36.3	36.3	36.3	36.3	36.3	37.6666666666667	37.6666666666667	37.6666666666667	37.6666666666667	37.6666666666667	No	No	No
DA287	Admission Not Required	955	Female	-1.3	132	31.6	37	98.6	Yes	Yes	Yes	Yes	No	No	No	No	No	No	No	No	No	No	98	-2.52941247314494	97	-1.29349872105389	-1.29349872105389	-1.29349872105389	-1.29349872105389	-1.29349872105389	31.6	31.6	31.6	31.6	31.6	37	37	37	37	37	No	No	No
DA288	Admission Not Required	248	Female	-0.48	133	32.9	36.8888888888889	98.4	No	No	Yes	Yes	No	No	No	No	No	No	No	No	No	No	96.5	4.25428843741901	89	-0.478805891636476	-0.478805891636476	-0.478805891636476	-0.478805891636476	-0.478805891636476	32.9	32.9	32.9	32.9	32.9	36.8888888888889	36.8888888888889	36.8888888888889	36.8888888888889	36.8888888888889	No	No	No
DA289	Admission Not Required	198	Female	-0.96	115	32.9	36.8888888888889	98.4	No	No	No	No	No	No	No	No	Yes	Yes	No	No	Yes	No	98	-2.52941247314494	78	-0.951886875874103	-0.951886875874103	-0.951886875874103	-0.951886875874103	-0.951886875874103	32.9	32.9	32.9	32.9	32.9	36.8888888888889	36.8888888888889	36.8888888888889	36.8888888888889	36.8888888888889	No	No	No
DA29	Admission Not Required	468	Male	-1.23	119.5	28.2	37	98.6	No	No	Yes	Yes	No	No	No	No	No	No	No	No	No	No	96	6.21629908943605	83	-1.23181854283353	-1.23181854283353	-1.23181854283353	-1.23181854283353	-1.23181854283353	28.2	28.2	28.2	28.2	28.2	37	37	37	37	37	No	No	No
DA290	Admission Required	21	Male	1.26	137	44.4	37.1111111111111	98.8	No	No	Yes	Yes	No	No	Yes	No	No	No	Yes	Yes	Yes	No	97	2.15686280099798	92	1.26061942104656	1.26061942104656	1.26061942104656	1.26061942104656	1.26061942104656	44.4	44.4	44.4	44.4	44.4	37.1111111111111	37.1111111111111	37.1111111111111	37.1111111111111	37.1111111111111	No	No	No
DA291	Admission Not Required	110	Male	-0.51	148	32.9	36.8888888888889	98.4	No	No	No	No	No	No	No	No	Yes	Yes	No	No	Yes	No	96	6.21629908943605	76	-0.515840325189902	-0.515840325189902	-0.515840325189902	-0.515840325189902	-0.515840325189902	32.9	32.9	32.9	32.9	32.9	36.8888888888889	36.8888888888889	36.8888888888889	36.8888888888889	36.8888888888889	No	No	No
DA292	Admission Not Required	302	Male	-1.56	136	34.5	36.7777777777778	98.2	Yes	No	Yes	Yes	No	No	No	No	No	No	No	No	No	No	98	-2.52941247314494	97	-1.5620537599996	-1.5620537599996	-1.5620537599996	-1.5620537599996	-1.5620537599996	34.5	34.5	34.5	34.5	34.5	36.7777777777778	36.7777777777778	36.7777777777778	36.7777777777778	36.7777777777778	No	No	No
DA293	Admission Not Required	912	Male	-2.44	148	30.9	36.8888888888889	98.4	Yes	No	Yes	No	No	No	No	No	No	No	No	No	No	No	96	6.21629908943605	94	-2.43560599563063	-2.43560599563063	-2.43560599563063	-2.43560599563063	-2.43560599563063	30.9	30.9	30.9	30.9	30.9	36.8888888888889	36.8888888888889	36.8888888888889	36.8888888888889	36.8888888888889	No	No	No
DA294	Admission Not Required	452	Male	6.48	124	31.4	37.1111111111111	98.8	No	No	Yes	Yes	No	No	No	No	No	No	No	No	No	No	98	-2.52941247314494	89	6.48334781425313	6.48334781425313	6.48334781425313	6.48334781425313	6.48334781425313	31.4	31.4	31.4	31.4	31.4	37.1111111111111	37.1111111111111	37.1111111111111	37.1111111111111	37.1111111111111	No	No	No
DA295	Admission Not Required	1315	Male	-1.43	101	32.4	36.8888888888889	98.4	No	No	No	No	No	No	No	No	No	No	No	No	No	No	99	-8.07209969647868	91	-1.429840915715	-1.429840915715	-1.429840915715	-1.429840915715	-1.429840915715	32.4	32.4	32.4	32.4	32.4	36.8888888888889	36.8888888888889	36.8888888888889	36.8888888888889	36.8888888888889	No	No	No
DA299	Admission Required	47	Male	-3.7	174	46.5	37	98.6	No	No	Yes	Yes	No	No	No	No	No	No	Yes	No	Yes	No	72	48.3604984823934	93	-3.72659646037684	-3.72659646037684	-3.72659646037684	-3.72659646037684	-3.72659646037684	46.5	46.5	46.5	46.5	46.5	37	37	37	37	37	No	No	No
DA3	Admission Not Required	606	Female	-4.52	144	33.5	37.2222222222222	99	No	No	No	No	No	No	No	No	No	No	No	No	No	No	98	-2.52941247314494	96	-4.51674881193409	-4.51674881193409	-4.51674881193409	-4.51674881193409	-4.51674881193409	33.5	33.5	33.5	33.5	33.5	37.2222222222222	37.2222222222222	37.2222222222222	37.2222222222222	37.2222222222222	No	No	No
DA30	Admission Not Required	31	Male	1.89	156	36.5	37.1111111111111	98.8	No	No	Yes	Yes	No	No	No	No	No	No	No	No	No	No	97	2.15686280099798	57	1.86471886062573	1.86471886062573	1.86471886062573	1.86471886062573	1.86471886062573	36.5	36.5	36.5	36.5	36.5	37.1111111111111	37.1111111111111	37.1111111111111	37.1111111111111	37.1111111111111	No	No	No
DA300	Admission Required	74	Male	-1.86	147	62.6	37.3333333333333	99.2	No	No	Yes	No	No	No	Yes	No	No	No	Yes	No	No	No	95	9.79697566075274	91	-1.85683837907599	-1.85683837907599	-1.85683837907599	-1.85683837907599	-1.85683837907599	62.6	62.6	62.6	62.6	62.6	37.3333333333333	37.3333333333333	37.3333333333333	37.3333333333333	37.3333333333333	No	No	No
DA301	Admission Required	263	Male	-2.15	167	51.6	40.5555555555556	105	Yes	Yes	Yes	Yes	No	No	No	No	No	No	No	No	Yes	No	87	29.1314244964792	97	-2.14812652491511	-2.14812652491511	-2.14812652491511	-2.14812652491511	-2.14812652491511	51.6	51.6	51.6	51.6	51.6	40.5555555555556	40.5555555555556	40.5555555555556	40.5555555555556	40.5555555555556	No	No	No
DA302	Admission Required	337	Female	-5.28	190	44	37	98.6	No	No	No	No	No	No	No	No	Yes	No	No	No	Yes	No	94	13	88	-5.28046651248831	-5.28046651248831	-5.28046651248831	-5.28046651248831	-5.28046651248831	44	44	44	44	44	37	37	37	37	37	No	No	No
DA303	Admission Not Required	170	Male	-0.89	141	37.9	37	98.6	Yes	No	Yes	Yes	No	No	No	No	No	No	No	No	No	No	99.5	-11.2751240357259	91	-0.890737651067806	-0.890737651067806	-0.890737651067806	-0.890737651067806	-0.890737651067806	37.9	37.9	37.9	37.9	37.9	37	37	37	37	37	No	No	No
DA304	Admission Not Required	48	Male	1.61	139	35.5	36.8888888888889	98.4	No	No	Yes	Yes	No	No	No	No	No	No	No	No	No	No	95	9.79697566075274	91	1.58392099778572	1.58392099778572	1.58392099778572	1.58392099778572	1.58392099778572	35.5	35.5	35.5	35.5	35.5	36.8888888888889	36.8888888888889	36.8888888888889	36.8888888888889	36.8888888888889	No	No	No
DA305	Admission Not Required	1487	Female	-1.02	116	30.4	36.7777777777778	98.2	Yes	Yes	No	No	No	No	No	No	No	No	No	No	No	No	99	-8.07209969647868	96	-1.0164419731228	-1.0164419731228	-1.0164419731228	-1.0164419731228	-1.0164419731228	30.4	30.4	30.4	30.4	30.4	36.7777777777778	36.7777777777778	36.7777777777778	36.7777777777778	36.7777777777778	No	No	No
DA306	Admission Not Required	582	Male	-0.97	113	27.4	36.8888888888889	98.4	No	No	Yes	Yes	No	No	No	No	No	No	No	No	No	No	99	-8.07209969647868	87	-0.968647218424163	-0.968647218424163	-0.968647218424163	-0.968647218424163	-0.968647218424163	27.4	27.4	27.4	27.4	27.4	36.8888888888889	36.8888888888889	36.8888888888889	36.8888888888889	36.8888888888889	No	No	No
DA307	Admission Not Required	499	Male	-2.47	125	33.6	37	98.6	No	No	Yes	Yes	No	No	No	No	Yes	No	No	No	No	Yes	99	-8.07209969647868	90	-2.47095642531658	-2.47095642531658	-2.47095642531658	-2.47095642531658	-2.47095642531658	33.6	33.6	33.6	33.6	33.6	37	37	37	37	37	No	No	No
DA308	Admission Not Required	359	Female	-1.83	167	36.7	37	98.6	Yes	Yes	Yes	Yes	No	No	No	No	No	No	No	No	No	No	98	-2.52941247314494	86	-1.83060622323325	-1.83060622323325	-1.83060622323325	-1.83060622323325	-1.83060622323325	36.7	36.7	36.7	36.7	36.7	37	37	37	37	37	No	No	No
DA309	Admission Required	624	Male	-0.69	113	30.7	36.7777777777778	98.2	No	No	Yes	Yes	No	No	No	No	No	No	No	No	Yes	No	99	-8.07209969647868	95	-0.691120350409967	-0.691120350409967	-0.691120350409967	-0.691120350409967	-0.691120350409967	30.7	30.7	30.7	30.7	30.7	36.7777777777778	36.7777777777778	36.7777777777778	36.7777777777778	36.7777777777778	No	No	No
DA31	Admission Not Required	235	Male	0.11	127	40.4	37	98.6	No	No	No	No	No	No	No	No	No	No	No	No	No	No	98	-2.52941247314494	92	0.113248367317648	0.113248367317648	0.113248367317648	0.113248367317648	0.113248367317648	40.4	40.4	40.4	40.4	40.4	37	37	37	37	37	No	No	No
DA316	Admission Not Required	1120	Female	-0.5	148	30.9	37.7777777777778	100	Yes	Yes	Yes	Yes	No	No	Yes	No	No	No	Yes	No	Yes	Yes	95	9.79697566075274	92	-0.495428206735139	-0.495428206735139	-0.495428206735139	-0.495428206735139	-0.495428206735139	30.9	30.9	30.9	30.9	30.9	37.7777777777778	37.7777777777778	37.7777777777778	37.7777777777778	37.7777777777778	No	No	No
DA317	Admission Required	494	Female	-1.81	137	40.3	39	102.2	Yes	Yes	No	No	No	No	No	No	No	No	No	No	Yes	Yes	98	-2.52941247314494	97	-1.81022951234983	-1.81022951234983	-1.81022951234983	-1.81022951234983	-1.81022951234983	40.3	40.3	40.3	40.3	40.3	39	39	39	39	39	No	No	No
DA318	Admission Required	4	Female	-1.73	122	45.8	37	98.6	No	No	No	No	No	No	No	No	Yes	Yes	No	No	Yes	No	98	-2.52941247314494	80	-1.72680664966776	-1.72680664966776	-1.72680664966776	-1.72680664966776	-1.72680664966776	45.8	45.8	45.8	45.8	45.8	37	37	37	37	37	No	No	No
DA319	Admission Required	346	Female	-0.92	148	33.9	37	98.6	Yes	No	Yes	Yes	Yes	Yes	No	No	No	No	No	No	Yes	Yes	97	2.15686280099798	97	-0.919192660273938	-0.919192660273938	-0.919192660273938	-0.919192660273938	-0.919192660273938	33.9	33.9	33.9	33.9	33.9	37	37	37	37	37	No	No	No
DA32	Admission Not Required	615	Female	-0.51	135.5	43.8	37	98.6	No	No	Yes	Yes	No	No	No	No	No	No	No	No	No	No	97	2.15686280099798	75	-0.512713362454928	-0.512713362454928	-0.512713362454928	-0.512713362454928	-0.512713362454928	43.8	43.8	43.8	43.8	43.8	37	37	37	37	37	No	No	No
DA321	Admission Required	1501	Male	-0.75	115.5	46.2	38.3333333333333	101	Yes	Yes	Yes	Yes	No	No	Yes	No	No	No	No	No	Yes	No	95	9.79697566075274	98	-0.754818323766676	-0.754818323766676	-0.754818323766676	-0.754818323766676	-0.754818323766676	46.2	46.2	46.2	46.2	46.2	38.3333333333333	38.3333333333333	38.3333333333333	38.3333333333333	38.3333333333333	No	No	No
DA325	Admission Required	405	Female	-1.56	181	70.7	37	98.6	Yes	Yes	Yes	Yes	No	No	Yes	No	No	No	No	No	Yes	Yes	94	13	95	-1.56016177910335	-1.56016177910335	-1.56016177910335	-1.56016177910335	-1.56016177910335	70.7	70.7	70.7	70.7	70.7	37	37	37	37	37	No	No	No
DA326	Admission Required	352	Male	-1.37	185	40.9	39.6666666666667	103.4	Yes	Yes	Yes	Yes	Yes	Yes	No	No	No	No	No	No	Yes	No	98	-2.52941247314494	91	-1.36918066643324	-1.36918066643324	-1.36918066643324	-1.36918066643324	-1.36918066643324	40.9	40.9	40.9	40.9	40.9	39.6666666666667	39.6666666666667	39.6666666666667	39.6666666666667	39.6666666666667	No	No	No
DA33	Admission Not Required	172	Female	2.84	124	39.6	36.7777777777778	98.2	No	No	Yes	Yes	No	No	No	No	No	No	No	No	No	No	98	-2.52941247314494	88	2.83885994156768	2.83885994156768	2.83885994156768	2.83885994156768	2.83885994156768	39.6	39.6	39.6	39.6	39.6	36.7777777777778	36.7777777777778	36.7777777777778	36.7777777777778	36.7777777777778	No	No	No
DA330	Admission Required	101	Female	-2.97	189	75.2	37.2222222222222	99	Yes	Yes	Yes	Yes	No	No	Yes	No	No	No	No	No	Yes	No	95	9.79697566075274	95	-2.98399259016073	-2.98399259016073	-2.98399259016073	-2.98399259016073	-2.98399259016073	75.2	75.2	75.2	75.2	75.2	37.2222222222222	37.2222222222222	37.2222222222222	37.2222222222222	37.2222222222222	No	No	No
DA331	Admission Required	1771	Male	-2.14	73	29.2	37	98.6	Yes	No	No	No	No	No	No	No	No	No	No	No	Yes	No	94	13	70	-2.13971435586963	-2.13971435586963	-2.13971435586963	-2.13971435586963	-2.13971435586963	29.2	29.2	29.2	29.2	29.2	37	37	37	37	37	Yes	No	No
DA332	Admission Required	46	Female	-3.75	161	59.5	37	98.6	Yes	Yes	Yes	Yes	No	No	Yes	No	No	No	Yes	Yes	No	No	90.5	22.1233637946504	80	-3.77437192804427	-3.77437192804427	-3.77437192804427	-3.77437192804427	-3.77437192804427	59.5	59.5	59.5	59.5	59.5	37	37	37	37	37	No	No	No
DA336	Admission Not Required	120	Male	-5.28	164	59.7	37	98.6	No	No	No	No	No	No	Yes	No	Yes	Yes	Yes	Yes	Yes	No	79	40.8558006070426	89	-5.28866196798704	-5.28866196798704	-5.28866196798704	-5.28866196798704	-5.28866196798704	59.7	59.7	59.7	59.7	59.7	37	37	37	37	37	No	No	No
DA337	Admission Required	309	Male	-0.47	136	40.1	37	98.6	No	No	Yes	Yes	No	No	No	No	No	No	No	No	Yes	No	93	15.8974879610758	95	-0.476971730946082	-0.476971730946082	-0.476971730946082	-0.476971730946082	-0.476971730946082	40.1	40.1	40.1	40.1	40.1	37	37	37	37	37	No	No	No
DA338	Admission Required	51	Female	-1.46	145	46.7	37	98.6	Yes	Yes	Yes	Yes	No	No	Yes	No	No	No	Yes	No	Yes	No	76	44.3010621939553	86	-1.49086864211262	-1.49086864211262	-1.49086864211262	-1.49086864211262	-1.49086864211262	46.7	46.7	46.7	46.7	46.7	37	37	37	37	37	No	No	No
DA34	Admission Not Required	420	Male	0.56	182	35	37.7777777777778	100	Yes	No	Yes	Yes	No	No	No	No	No	No	No	No	No	No	96	6.21629908943605	39	0.56156039200142	0.56156039200142	0.56156039200142	0.56156039200142	0.56156039200142	35	35	35	35	35	37.7777777777778	37.7777777777778	37.7777777777778	37.7777777777778	37.7777777777778	No	No	No
DA341	Admission Required	82	Female	0.25	165	48	37	98.6	No	No	Yes	Yes	No	No	No	No	No	No	No	No	Yes	Yes	98	-2.52941247314494	13	0.253879879383569	0.253879879383569	0.253879879383569	0.253879879383569	0.253879879383569	48	48	48	48	48	37	37	37	37	37	No	No	No
DA342	Admission Required	66	Male	-2.98	151	41	37	98.6	No	No	Yes	Yes	No	No	Yes	No	No	No	No	Yes	Yes	No	86	30.8690753572314	96	-2.97076620648311	-2.97076620648311	-2.97076620648311	-2.97076620648311	-2.97076620648311	41	41	41	41	41	37	37	37	37	37	No	No	No
DA344	Admission Not Required	1107	Male	-2.21	112	28.7	37	98.6	Yes	Yes	Yes	Yes	No	No	No	No	No	No	No	No	No	No	98	-2.52941247314494	88	-2.210304142621	-2.210304142621	-2.210304142621	-2.210304142621	-2.210304142621	28.7	28.7	28.7	28.7	28.7	37	37	37	37	37	No	No	No
DA345	Admission Not Required	321	Male	0.24	122	23.1	37.4444444444444	99.4	Yes	Yes	Yes	Yes	No	No	No	No	No	No	No	No	No	No	99	-8.07209969647868	94	0.232807277961396	0.232807277961396	0.232807277961396	0.232807277961396	0.232807277961396	23.1	23.1	23.1	23.1	23.1	37.4444444444444	37.4444444444444	37.4444444444444	37.4444444444444	37.4444444444444	No	No	No
DA35	Admission Not Required	445	Male	0.78	143	32.7	37.7777777777778	100	Yes	Yes	No	No	No	No	No	No	No	No	No	No	No	No	96.5	4.25428843741901	86	0.783572482025676	0.783572482025676	0.783572482025676	0.783572482025676	0.783572482025676	32.7	32.7	32.7	32.7	32.7	37.7777777777778	37.7777777777778	37.7777777777778	37.7777777777778	37.7777777777778	No	No	No
DA36	Admission Not Required	1719	Male	-2.68	114	37.5	36.8888888888889	98.4	No	No	No	No	Yes	No	No	No	Yes	No	No	No	No	No	98	-2.52941247314494	97	-2.67692424376517	-2.67692424376517	-2.67692424376517	-2.67692424376517	-2.67692424376517	37.5	37.5	37.5	37.5	37.5	36.8888888888889	36.8888888888889	36.8888888888889	36.8888888888889	36.8888888888889	No	No	No
DA37	Admission Not Required	676	Male	-2.87	133	28.8	37	98.6	No	No	No	No	Yes	Yes	No	No	Yes	Yes	No	No	No	No	98	-2.52941247314494	96	-2.86342555781189	-2.86342555781189	-2.86342555781189	-2.86342555781189	-2.86342555781189	28.8	28.8	28.8	28.8	28.8	37	37	37	37	37	No	No	No
DA38	Admission Not Required	37	Male	0.08	154	29.6	37	98.6	No	No	Yes	Yes	No	No	No	No	No	No	No	No	No	No	96	6.21629908943605	95	0.0484695972570915	0.0484695972570915	0.0484695972570915	0.0484695972570915	0.0484695972570915	29.6	29.6	29.6	29.6	29.6	37	37	37	37	37	No	No	No
DA39	Admission Not Required	1076	Male	-1.04	102	32.8	37	98.6	No	No	No	No	No	No	No	Yes	No	No	No	No	No	No	99	-8.07209969647868	49	-1.0459739241574	-1.0459739241574	-1.0459739241574	-1.0459739241574	-1.0459739241574	32.8	32.8	32.8	32.8	32.8	37	37	37	37	37	No	No	No
DA4	Admission Not Required	122	Female	-0.56	157.5	NA	37.2222222222222	99	No	No	Yes	Yes	No	No	No	No	No	No	No	No	No	No	99	-8.07209969647868	86	-0.550285822821683	-0.550285822821683	-0.550285822821683	-0.550285822821683	-0.550285822821683	45	29	34	28	22	37.2222222222222	37.2222222222222	37.2222222222222	37.2222222222222	37.2222222222222	No	No	No
DA40	Admission Required	759	Male	-1.89	106	37	36.7777777777778	98.2	No	No	No	No	Yes	Yes	No	No	No	No	No	No	No	No	100	-14.8558006070426	96	-1.88506382687711	-1.88506382687711	-1.88506382687711	-1.88506382687711	-1.88506382687711	37	37	37	37	37	36.7777777777778	36.7777777777778	36.7777777777778	36.7777777777778	36.7777777777778	No	No	No
DA41	Admission Not Required	752	Female	-1.14	112	23.2	36.7777777777778	98.2	No	No	No	No	No	No	No	Yes	No	No	No	No	No	Yes	99	-8.07209969647868	96	-1.13506105394941	-1.13506105394941	-1.13506105394941	-1.13506105394941	-1.13506105394941	23.2	23.2	23.2	23.2	23.2	36.7777777777778	36.7777777777778	36.7777777777778	36.7777777777778	36.7777777777778	No	No	No
DA42	Admission Not Required	47	Male	1.47	129	39.7	36.8888888888889	98.4	Yes	Yes	No	No	No	No	No	No	Yes	Yes	No	No	Yes	No	99	-8.07209969647868	87	1.44056243347561	1.44056243347561	1.44056243347561	1.44056243347561	1.44056243347561	39.7	39.7	39.7	39.7	39.7	36.8888888888889	36.8888888888889	36.8888888888889	36.8888888888889	36.8888888888889	No	No	No
DA43	Admission Required	400	Female	-4.19	132	35.2	37	98.6	No	No	No	No	No	No	No	No	No	No	No	No	No	No	98	-2.52941247314494	88	-4.18721525137073	-4.18721525137073	-4.18721525137073	-4.18721525137073	-4.18721525137073	35.2	35.2	35.2	35.2	35.2	37	37	37	37	37	No	No	No
DA44	Admission Not Required	563	Male	-0.28	121.5	26.4	36.8888888888889	98.4	No	No	Yes	Yes	No	No	No	No	No	No	No	No	No	No	98	-2.52941247314494	87	-0.282617613076988	-0.282617613076988	-0.282617613076988	-0.282617613076988	-0.282617613076988	26.4	26.4	26.4	26.4	26.4	36.8888888888889	36.8888888888889	36.8888888888889	36.8888888888889	36.8888888888889	No	No	No
DA45	Admission Not Required	1134	Female	-1.95	139	31.4	37	98.6	No	No	No	No	Yes	No	No	No	Yes	No	No	No	No	No	98	-2.52941247314494	93	-1.95356933695888	-1.95356933695888	-1.95356933695888	-1.95356933695888	-1.95356933695888	31.4	31.4	31.4	31.4	31.4	37	37	37	37	37	No	No	No
DA46	Admission Not Required	495	Male	-0.92	164	32.7	36.8888888888889	98.4	No	No	No	No	Yes	No	No	No	Yes	Yes	No	No	No	No	98	-2.52941247314494	15	-0.924494422861903	-0.924494422861903	-0.924494422861903	-0.924494422861903	-0.924494422861903	32.7	32.7	32.7	32.7	32.7	36.8888888888889	36.8888888888889	36.8888888888889	36.8888888888889	36.8888888888889	No	No	No
DA47	Admission Not Required	386	Female	-0.62	117	30.4	36.7777777777778	98.2	No	No	No	No	No	No	No	No	Yes	Yes	No	No	No	No	99	-8.07209969647868	87	-0.617547194781046	-0.617547194781046	-0.617547194781046	-0.617547194781046	-0.617547194781046	30.4	30.4	30.4	30.4	30.4	36.7777777777778	36.7777777777778	36.7777777777778	36.7777777777778	36.7777777777778	No	No	No
DA48	Admission Not Required	901	Male	-1.51	129	36.8	37	98.6	Yes	Yes	Yes	Yes	No	No	No	No	No	No	No	No	No	Yes	99	-8.07209969647868	91	-1.50647344179715	-1.50647344179715	-1.50647344179715	-1.50647344179715	-1.50647344179715	36.8	36.8	36.8	36.8	36.8	37	37	37	37	37	No	No	No
DA49	Admission Required	726	Female	-0.66	155	48	38.6666666666667	101.6	Yes	Yes	No	No	No	No	No	No	No	No	No	No	Yes	No	97	2.15686280099798	92	-0.656267217486412	-0.656267217486412	-0.656267217486412	-0.656267217486412	-0.656267217486412	48	48	48	48	48	38.6666666666667	38.6666666666667	38.6666666666667	38.6666666666667	38.6666666666667	Yes	No	No
DA5	Admission Not Required	992	Female	-0.06	101	31.5	37	98.6	No	No	No	No	No	No	No	No	No	No	No	No	No	No	99	-8.07209969647868	96	-0.0562671088448155	-0.0562671088448155	-0.0562671088448155	-0.0562671088448155	-0.0562671088448155	31.5	31.5	31.5	31.5	31.5	37	37	37	37	37	No	No	No
DA50	Admission Not Required	754	Male	0.59	115	22.6	36.7777777777778	98.2	No	No	No	No	Yes	No	No	No	Yes	Yes	No	No	Yes	No	98	-2.52941247314494	95	0.590456334898283	0.590456334898283	0.590456334898283	0.590456334898283	0.590456334898283	22.6	22.6	22.6	22.6	22.6	36.7777777777778	36.7777777777778	36.7777777777778	36.7777777777778	36.7777777777778	No	No	No
DA51	Admission Not Required	303	Male	-0.11	174.5	26.3	37	98.6	No	No	No	No	No	No	No	Yes	No	No	No	No	No	Yes	99	-8.07209969647868	34	-0.105236927862885	-0.105236927862885	-0.105236927862885	-0.105236927862885	-0.105236927862885	26.3	26.3	26.3	26.3	26.3	37	37	37	37	37	No	No	No
DA52	Admission Not Required	174	Male	1.13	74	32.4	37	98.6	No	No	No	No	No	No	No	Yes	No	No	No	No	No	No	99	-8.07209969647868	93	1.12670304160021	1.12670304160021	1.12670304160021	1.12670304160021	1.12670304160021	32.4	32.4	32.4	32.4	32.4	37	37	37	37	37	No	No	No
DA53	Admission Not Required	445	Male	0.78	124	38.5	37.6666666666667	99.8	Yes	Yes	Yes	Yes	No	No	No	No	No	No	No	No	No	No	100	-14.8558006070426	90	0.783572482025676	0.783572482025676	0.783572482025676	0.783572482025676	0.783572482025676	38.5	38.5	38.5	38.5	38.5	37.6666666666667	37.6666666666667	37.6666666666667	37.6666666666667	37.6666666666667	No	No	No
DA54	Admission Not Required	1042	Male	-1.29	123	26.1	37.7777777777778	100	Yes	Yes	Yes	No	No	No	No	No	No	No	No	No	No	No	100	-14.8558006070426	96	-1.29160902931741	-1.29160902931741	-1.29160902931741	-1.29160902931741	-1.29160902931741	26.1	26.1	26.1	26.1	26.1	37.7777777777778	37.7777777777778	37.7777777777778	37.7777777777778	37.7777777777778	No	No	No
DA55	Admission Not Required	426	Male	-0.09	182.5	33.2	38.3333333333333	101	Yes	Yes	Yes	Yes	No	No	No	No	No	No	No	Yes	No	Yes	99	-8.07209969647868	12	-0.086394731710171	-0.086394731710171	-0.086394731710171	-0.086394731710171	-0.086394731710171	33.2	33.2	33.2	33.2	33.2	38.3333333333333	38.3333333333333	38.3333333333333	38.3333333333333	38.3333333333333	No	No	No
DA56	Admission Not Required	119	Female	0.6	147	29.6	37	98.6	No	No	Yes	Yes	No	No	No	No	Yes	Yes	No	No	No	Yes	98	-2.52941247314494	91	0.593857125611586	0.593857125611586	0.593857125611586	0.593857125611586	0.593857125611586	29.6	29.6	29.6	29.6	29.6	37	37	37	37	37	No	No	No
DA57	Admission Not Required	72	Male	0.6	140	35.4	37	98.6	No	No	Yes	Yes	No	No	No	No	No	No	No	No	No	No	98	-2.52941247314494	92	0.608537550966856	0.608537550966856	0.608537550966856	0.608537550966856	0.608537550966856	35.4	35.4	35.4	35.4	35.4	37	37	37	37	37	No	No	No
DA58	Admission Not Required	422	Male	-1.47	117	32.2	37	98.6	No	No	Yes	Yes	No	No	No	No	No	No	No	No	No	No	99	-8.07209969647868	26	-1.47072871844328	-1.47072871844328	-1.47072871844328	-1.47072871844328	-1.47072871844328	32.2	32.2	32.2	32.2	32.2	37	37	37	37	37	No	No	No
DA59	Admission Not Required	83	Male	-0.4	135	44.5	37	98.6	Yes	No	Yes	No	No	No	No	No	No	No	No	No	No	No	91	20.9760346614786	62	-0.395650026643405	-0.395650026643405	-0.395650026643405	-0.395650026643405	-0.395650026643405	44.5	44.5	44.5	44.5	44.5	37	37	37	37	37	No	No	No
DA6	Admission Not Required	1530	Male	-1.97	109	39.8	36.7777777777778	98.2	No	No	Yes	Yes	No	No	No	No	No	No	No	No	No	No	95	9.79697566075274	85	-1.96496861358747	-1.96496861358747	-1.96496861358747	-1.96496861358747	-1.96496861358747	39.8	39.8	39.8	39.8	39.8	36.7777777777778	36.7777777777778	36.7777777777778	36.7777777777778	36.7777777777778	No	No	No
DA60	Admission Not Required	169	Male	-0.01	146	33.3	37	98.6	No	No	Yes	Yes	No	No	No	No	No	No	No	No	No	No	97	2.15686280099798	83	-0.0126253105030429	-0.0126253105030429	-0.0126253105030429	-0.0126253105030429	-0.0126253105030429	33.3	33.3	33.3	33.3	33.3	37	37	37	37	37	No	No	No
DA61	Admission Not Required	929	Female	-0.46	119	28.8	37	98.6	No	No	No	No	Yes	No	No	No	No	No	No	No	No	No	98	-2.52941247314494	91	-0.457911737651196	-0.457911737651196	-0.457911737651196	-0.457911737651196	-0.457911737651196	28.8	28.8	28.8	28.8	28.8	37	37	37	37	37	No	No	No
DA62	Admission Not Required	130	Male	-0.01	141	34.7	37	98.6	No	No	No	No	No	No	No	No	Yes	Yes	No	No	No	No	98	-2.52941247314494	90	-0.00290304949334139	-0.00290304949334139	-0.00290304949334139	-0.00290304949334139	-0.00290304949334139	34.7	34.7	34.7	34.7	34.7	37	37	37	37	37	No	No	No
DA63	Admission Required	863	Female	-0.2	166	62.5	37.2222222222222	99	No	No	Yes	Yes	No	No	Yes	No	No	No	No	Yes	No	No	94	13	92	-0.202057195711407	-0.202057195711407	-0.202057195711407	-0.202057195711407	-0.202057195711407	62.5	62.5	62.5	62.5	62.5	37.2222222222222	37.2222222222222	37.2222222222222	37.2222222222222	37.2222222222222	No	No	No
DA64	Admission Not Required	584	Female	-1.23	119	34	37	98.6	No	No	No	No	No	No	No	No	No	No	No	No	No	No	97	2.15686280099798	95	-1.22913175328297	-1.22913175328297	-1.22913175328297	-1.22913175328297	-1.22913175328297	34	34	34	34	34	37	37	37	37	37	No	No	No
DA65	Admission Not Required	44	Male	0.41	129	36.9	37	98.6	No	No	Yes	Yes	No	No	No	No	No	No	No	No	No	No	94	13	89	0.375219791630513	0.375219791630513	0.375219791630513	0.375219791630513	0.375219791630513	36.9	36.9	36.9	36.9	36.9	37	37	37	37	37	No	No	No
DA66	Admission Not Required	218	Male	-0.33	122.5	38.2	37	98.6	No	No	No	No	No	No	No	No	Yes	Yes	No	No	No	No	100	-14.8558006070426	92	-0.333674773164531	-0.333674773164531	-0.333674773164531	-0.333674773164531	-0.333674773164531	38.2	38.2	38.2	38.2	38.2	37	37	37	37	37	No	No	No
DA67	Admission Not Required	548	Male	-3.89	168.5	29.5	37	98.6	No	No	No	No	No	No	No	No	Yes	Yes	No	No	No	No	98.5	-5.17461173540293	30	-3.89254239408696	-3.89254239408696	-3.89254239408696	-3.89254239408696	-3.89254239408696	29.5	29.5	29.5	29.5	29.5	37	37	37	37	37	No	No	No
DA68	Admission Required	1385	Female	-0.77	101	32	37	98.6	No	No	No	No	No	No	No	No	No	No	No	No	No	No	99	-8.07209969647868	63	-0.771267877896181	-0.771267877896181	-0.771267877896181	-0.771267877896181	-0.771267877896181	32	32	32	32	32	37	37	37	37	37	No	No	No
DA69	Admission Not Required	382	Female	0.9	127	35.3	37	98.6	No	No	No	No	No	No	No	No	No	No	No	No	No	No	97.5	-0.0960650350001089	92	0.895851611306993	0.895851611306993	0.895851611306993	0.895851611306993	0.895851611306993	35.3	35.3	35.3	35.3	35.3	37	37	37	37	37	No	No	No
DA7	Admission Not Required	547	Female	-0.18	119	34.7	36.7777777777778	98.2	No	No	No	No	Yes	Yes	No	No	No	No	No	No	No	No	99	-8.07209969647868	84	-0.183040001969511	-0.183040001969511	-0.183040001969511	-0.183040001969511	-0.183040001969511	34.7	34.7	34.7	34.7	34.7	36.7777777777778	36.7777777777778	36.7777777777778	36.7777777777778	36.7777777777778	No	No	No
DA70	Admission Not Required	923	Female	-0.46	106	34.3	37	98.6	No	No	No	No	No	No	No	No	No	No	No	No	No	No	99	-8.07209969647868	95	-0.457911737651196	-0.457911737651196	-0.457911737651196	-0.457911737651196	-0.457911737651196	34.3	34.3	34.3	34.3	34.3	37	37	37	37	37	No	No	No
DA71	Admission Not Required	1490	Female	-1.09	90	31.9	37	98.6	No	No	No	No	No	No	No	No	No	No	No	No	No	No	100	-14.8558006070426	86	-1.09476992431863	-1.09476992431863	-1.09476992431863	-1.09476992431863	-1.09476992431863	31.9	31.9	31.9	31.9	31.9	37	37	37	37	37	No	No	No
DA72	Admission Not Required	1544	Male	-1.38	98	22.6	37	98.6	No	No	No	No	No	No	No	No	No	No	No	No	No	No	98	-2.52941247314494	87	-1.37477468956396	-1.37477468956396	-1.37477468956396	-1.37477468956396	-1.37477468956396	22.6	22.6	22.6	22.6	22.6	37	37	37	37	37	No	No	No
DA73	Admission Not Required	1419	Female	-2.61	147	45.1	37.7777777777778	100	Yes	Yes	Yes	No	No	No	No	No	No	No	No	No	No	No	94	13	93	-2.60979552019684	-2.60979552019684	-2.60979552019684	-2.60979552019684	-2.60979552019684	45.1	45.1	45.1	45.1	45.1	37.7777777777778	37.7777777777778	37.7777777777778	37.7777777777778	37.7777777777778	No	No	No
DA74	Admission Not Required	315	Male	-2.84	141.5	24.7	37.4444444444444	99.4	No	No	No	No	No	No	No	No	Yes	Yes	No	No	No	No	98	-2.52941247314494	77	-2.83981202779414	-2.83981202779414	-2.83981202779414	-2.83981202779414	-2.83981202779414	24.7	24.7	24.7	24.7	24.7	37.4444444444444	37.4444444444444	37.4444444444444	37.4444444444444	37.4444444444444	No	No	No
DA75	Admission Not Required	171	Female	0.79	128	32.6	36.8888888888889	98.4	No	No	Yes	Yes	No	No	No	No	No	No	No	No	No	No	95	9.79697566075274	90	0.787378897238358	0.787378897238358	0.787378897238358	0.787378897238358	0.787378897238358	32.6	32.6	32.6	32.6	32.6	36.8888888888889	36.8888888888889	36.8888888888889	36.8888888888889	36.8888888888889	No	No	No
DA77	Admission Not Required	268	Female	0.83	131	47.1	36.7777777777778	98.2	No	No	Yes	Yes	No	No	No	No	No	No	No	No	No	No	97	2.15686280099798	81	0.829813487739318	0.829813487739318	0.829813487739318	0.829813487739318	0.829813487739318	47.1	47.1	47.1	47.1	47.1	36.7777777777778	36.7777777777778	36.7777777777778	36.7777777777778	36.7777777777778	No	No	No
DA78	Admission Not Required	880	Male	-0.64	98	32.8	36.8888888888889	98.4	No	No	Yes	Yes	No	No	No	No	No	No	No	No	No	No	99	-8.07209969647868	97	-0.640953054218907	-0.640953054218907	-0.640953054218907	-0.640953054218907	-0.640953054218907	32.8	32.8	32.8	32.8	32.8	36.8888888888889	36.8888888888889	36.8888888888889	36.8888888888889	36.8888888888889	No	No	No
DA79	Admission Not Required	99	Female	0.22	99	36.1	36.7777777777778	98.2	No	No	Yes	Yes	No	No	No	No	No	No	No	No	No	No	91	20.9760346614786	87	0.206431924670623	0.206431924670623	0.206431924670623	0.206431924670623	0.206431924670623	36.1	36.1	36.1	36.1	36.1	36.7777777777778	36.7777777777778	36.7777777777778	36.7777777777778	36.7777777777778	No	No	No
DA8	Admission Not Required	309	Male	1.26	120	40	37	98.6	No	No	No	No	No	No	No	No	Yes	Yes	No	No	No	No	100	-14.8558006070426	95	1.25567336152909	1.25567336152909	1.25567336152909	1.25567336152909	1.25567336152909	40	40	40	40	40	37	37	37	37	37	No	No	No
DA80	Admission Not Required	705	Male	0.04	127	35.6	36.8888888888889	98.4	Yes	Yes	No	No	No	No	No	No	No	No	No	No	No	No	98	-2.52941247314494	94	0.0356949170070709	0.0356949170070709	0.0356949170070709	0.0356949170070709	0.0356949170070709	35.6	35.6	35.6	35.6	35.6	36.8888888888889	36.8888888888889	36.8888888888889	36.8888888888889	36.8888888888889	No	No	No
DA81	Admission Not Required	456	Female	-1.01	118.5	40.5	36.7777777777778	98.2	No	No	Yes	Yes	No	No	No	No	No	No	No	No	No	No	98	-2.52941247314494	93	-1.00467749450833	-1.00467749450833	-1.00467749450833	-1.00467749450833	-1.00467749450833	40.5	40.5	40.5	40.5	40.5	36.7777777777778	36.7777777777778	36.7777777777778	36.7777777777778	36.7777777777778	No	No	No
DA82	Admission Not Required	178	Female	1.88	155	35.6	36.7777777777778	98.2	No	No	No	No	No	No	No	No	Yes	Yes	No	No	No	No	97	2.15686280099798	91	1.88093093244417	1.88093093244417	1.88093093244417	1.88093093244417	1.88093093244417	35.6	35.6	35.6	35.6	35.6	36.7777777777778	36.7777777777778	36.7777777777778	36.7777777777778	36.7777777777778	No	No	No
DA83	Admission Not Required	258	Male	-0.13	133	37	37	98.6	No	No	No	No	No	No	No	No	Yes	Yes	No	No	No	No	99	-8.07209969647868	97	-0.123516658698395	-0.123516658698395	-0.123516658698395	-0.123516658698395	-0.123516658698395	37	37	37	37	37	37	37	37	37	37	No	No	No
DA84	Admission Not Required	394	Female	0.9	115	33.5	36.7777777777778	98.2	No	No	No	No	No	No	No	Yes	No	No	No	No	No	No	100	-14.8558006070426	95	0.895851611306993	0.895851611306993	0.895851611306993	0.895851611306993	0.895851611306993	33.5	33.5	33.5	33.5	33.5	36.7777777777778	36.7777777777778	36.7777777777778	36.7777777777778	36.7777777777778	No	No	No
DA86	Admission Not Required	1139	Female	-0.6	124	33.7	37	98.6	No	No	No	No	No	No	No	No	No	No	No	No	No	No	99	-8.07209969647868	94	-0.599105693636736	-0.599105693636736	-0.599105693636736	-0.599105693636736	-0.599105693636736	33.7	33.7	33.7	33.7	33.7	37	37	37	37	37	No	No	No
DA87	Admission Not Required	160	Female	2.16	144	51.8	36.7777777777778	98.2	Yes	Yes	Yes	Yes	No	No	Yes	No	No	No	No	Yes	No	No	98	-2.52941247314494	93	2.15419596909078	2.15419596909078	2.15419596909078	2.15419596909078	2.15419596909078	51.8	51.8	51.8	51.8	51.8	36.7777777777778	36.7777777777778	36.7777777777778	36.7777777777778	36.7777777777778	No	No	No
DA88	Admission Not Required	1488	Female	-1.58	108	30.2	37	98.6	No	No	No	No	No	No	No	Yes	No	No	No	No	No	No	99	-8.07209969647868	89	-1.58254537597312	-1.58254537597312	-1.58254537597312	-1.58254537597312	-1.58254537597312	30.2	30.2	30.2	30.2	30.2	37	37	37	37	37	No	No	No
DA89	Admission Not Required	100	Female	0.85	138	42.3	37	98.6	No	No	Yes	Yes	No	No	No	No	No	No	No	No	No	No	94	13	91	0.842421929206918	0.842421929206918	0.842421929206918	0.842421929206918	0.842421929206918	42.3	42.3	42.3	42.3	42.3	37	37	37	37	37	No	No	No
DA9	Admission Not Required	750	Male	-1.28	143	31.6	37	98.6	No	No	No	No	Yes	Yes	No	No	Yes	Yes	No	No	No	No	100	-14.8558006070426	88	-1.27974469393962	-1.27974469393962	-1.27974469393962	-1.27974469393962	-1.27974469393962	31.6	31.6	31.6	31.6	31.6	37	37	37	37	37	No	No	No
DA90	Admission Not Required	274	Male	0.1	150	26.8	37	98.6	No	No	Yes	Yes	No	No	No	No	Yes	Yes	No	No	No	No	98	-2.52941247314494	93	0.101291935326283	0.101291935326283	0.101291935326283	0.101291935326283	0.101291935326283	26.8	26.8	26.8	26.8	26.8	37	37	37	37	37	No	No	No
DA91	Admission Not Required	530	Male	-2.64	193	44.1	37	98.6	No	No	No	No	No	No	No	No	No	No	No	No	No	No	100	-14.8558006070426	42	-2.64099244310292	-2.64099244310292	-2.64099244310292	-2.64099244310292	-2.64099244310292	44.1	44.1	44.1	44.1	44.1	37	37	37	37	37	No	No	No
DA92	Admission Not Required	399	Male	-1.91	167	34.2	37	98.6	No	No	No	No	No	No	No	No	Yes	No	No	No	No	No	99	-8.07209969647868	93	-1.91169584419042	-1.91169584419042	-1.91169584419042	-1.91169584419042	-1.91169584419042	34.2	34.2	34.2	34.2	34.2	37	37	37	37	37	No	No	No
DA93	Admission Not Required	1112	Male	1.39	107	23.8	37	98.6	No	No	Yes	Yes	Yes	No	No	No	No	No	No	No	No	No	98	-2.52941247314494	94	1.39457786544533	1.39457786544533	1.39457786544533	1.39457786544533	1.39457786544533	23.8	23.8	23.8	23.8	23.8	37	37	37	37	37	No	No	No
DA94	Admission Not Required	293	Male	0.89	95	31.6	37	98.6	No	No	Yes	Yes	No	No	No	No	No	No	No	No	No	No	100	-14.8558006070426	85	0.887778260453986	0.887778260453986	0.887778260453986	0.887778260453986	0.887778260453986	31.6	31.6	31.6	31.6	31.6	37	37	37	37	37	No	No	No
DA95	Admission Not Required	133	Male	1.18	117	39.2	37	98.6	No	No	Yes	Yes	No	No	No	No	No	No	No	No	No	No	97	2.15686280099798	98	1.18937936642573	1.18937936642573	1.18937936642573	1.18937936642573	1.18937936642573	39.2	39.2	39.2	39.2	39.2	37	37	37	37	37	No	No	No
DA96	Admission Not Required	164	Female	1.21	166	41.1	37	98.6	No	No	Yes	Yes	No	No	No	No	No	No	No	No	No	No	95	9.79697566075274	81	1.20308565648929	1.20308565648929	1.20308565648929	1.20308565648929	1.20308565648929	41.1	41.1	41.1	41.1	41.1	37	37	37	37	37	No	No	No
DA97	Admission Not Required	1124	Female	-1.14	112	32.5	37	98.6	No	No	No	No	No	No	No	Yes	No	No	No	No	No	No	99	-8.07209969647868	93	-1.13586495541919	-1.13586495541919	-1.13586495541919	-1.13586495541919	-1.13586495541919	32.5	32.5	32.5	32.5	32.5	37	37	37	37	37	No	No	No
DA98	Admission Not Required	839	Male	-2.1	115.5	29.4	37	98.6	No	No	No	No	No	No	No	No	Yes	Yes	No	No	No	No	99	-8.07209969647868	91	-2.09426768240147	-2.09426768240147	-2.09426768240147	-2.09426768240147	-2.09426768240147	29.4	29.4	29.4	29.4	29.4	37	37	37	37	37	No	No	No
DA99	Admission Not Required	108	Male	0.81	133.5	38.1	37	98.6	No	No	Yes	Yes	No	No	No	No	No	No	No	No	No	No	89.5	24.2957601564482	95	0.802413400764278	0.802413400764278	0.802413400764278	0.802413400764278	0.802413400764278	38.1	38.1	38.1	38.1	38.1	37	37	37	37	37	No	No	No
DB100	Admission Not Required	896	Male	-0.76	112	32	37	98.6	No	No	No	No	No	No	No	Yes	No	No	No	No	No	No	98	-2.52941247314494	95	-0.760449211947296	-0.760449211947296	-0.760449211947296	-0.760449211947296	-0.760449211947296	32	32	32	32	32	37	37	37	37	37	No	No	No
DB101	Admission Not Required	1104	Female	0.61	92	29	37	98.6	No	No	Yes	Yes	No	No	No	No	No	No	No	No	No	No	100	-14.8558006070426	90	0.609444659760676	0.609444659760676	0.609444659760676	0.609444659760676	0.609444659760676	29	29	29	29	29	37	37	37	37	37	No	No	No
DB102	Admission Not Required	18	Male	-0.73	153	40	37	98.6	No	No	Yes	Yes	No	No	No	No	No	No	No	No	No	No	96	6.21629908943605	92	-0.734263855793351	-0.734263855793351	-0.734263855793351	-0.734263855793351	-0.734263855793351	40	40	40	40	40	37	37	37	37	37	No	No	No
DB103	Admission Not Required	1638	Male	-2.81	127	33	37.1111111111111	98.8	Yes	Yes	No	No	No	No	No	No	No	No	No	No	No	No	94	13	96	-2.81010086491365	-2.81010086491365	-2.81010086491365	-2.81010086491365	-2.81010086491365	33	33	33	33	33	37.1111111111111	37.1111111111111	37.1111111111111	37.1111111111111	37.1111111111111	No	No	No
DB104	Admission Not Required	406	Female	0.11	152.5	44	37.7777777777778	100	Yes	Yes	Yes	Yes	No	No	No	No	No	No	No	No	No	No	95	9.79697566075274	84	0.114521090956071	0.114521090956071	0.114521090956071	0.114521090956071	0.114521090956071	44	44	44	44	44	37.7777777777778	37.7777777777778	37.7777777777778	37.7777777777778	37.7777777777778	No	No	No
DB105	Admission Not Required	230	Male	-2.21	125	32	37	98.6	No	No	Yes	Yes	No	No	No	No	No	No	No	No	No	No	98	-2.52941247314494	86	-2.20826040749663	-2.20826040749663	-2.20826040749663	-2.20826040749663	-2.20826040749663	32	32	32	32	32	37	37	37	37	37	No	No	No
DB106	Admission Not Required	210	Male	0.07	144	33	37	98.6	No	No	Yes	Yes	No	No	No	No	No	No	No	No	No	No	93	15.8974879610758	93	0.0756391163858063	0.0756391163858063	0.0756391163858063	0.0756391163858063	0.0756391163858063	33	33	33	33	33	37	37	37	37	37	No	No	No
DB107	Admission Not Required	669	Male	0.89	160	51	37.7777777777778	100	Yes	No	No	No	No	No	Yes	No	No	No	No	Yes	No	No	97	2.15686280099798	93	0.893121595245411	0.893121595245411	0.893121595245411	0.893121595245411	0.893121595245411	51	51	51	51	51	37.7777777777778	37.7777777777778	37.7777777777778	37.7777777777778	37.7777777777778	No	No	No
DB108	Admission Not Required	746	Female	-1.14	113	40	37	98.6	No	No	Yes	Yes	No	No	No	No	No	No	No	No	No	No	93	15.8974879610758	95	-1.13506105394941	-1.13506105394941	-1.13506105394941	-1.13506105394941	-1.13506105394941	40	40	40	40	40	37	37	37	37	37	No	No	No
DB109	Admission Not Required	416	Male	-0.36	125	30	37	98.6	No	No	Yes	Yes	No	No	No	No	No	No	No	No	No	No	99	-8.07209969647868	92	-0.353112125592093	-0.353112125592093	-0.353112125592093	-0.353112125592093	-0.353112125592093	30	30	30	30	30	37	37	37	37	37	No	No	No
DB110	Admission Not Required	1118	Female	-1.14	115	25	36.8888888888889	98.4	Yes	Yes	Yes	Yes	No	No	No	No	No	No	No	No	No	No	98	-2.52941247314494	95	-1.13586495541919	-1.13586495541919	-1.13586495541919	-1.13586495541919	-1.13586495541919	25	25	25	25	25	36.8888888888889	36.8888888888889	36.8888888888889	36.8888888888889	36.8888888888889	No	No	No
DB111	Admission Not Required	28	Female	1.18	135	35	37	98.6	No	No	Yes	Yes	No	No	No	No	No	No	No	No	No	No	92	18.5426872233337	95	1.17797138342824	1.17797138342824	1.17797138342824	1.17797138342824	1.17797138342824	35	35	35	35	35	37	37	37	37	37	No	No	No
DB112	Admission Required	213	Male	1.54	141	41	37.7777777777778	100	Yes	Yes	Yes	Yes	No	No	Yes	No	No	No	Yes	Yes	Yes	No	86	30.8690753572314	76	1.54164329268188	1.54164329268188	1.54164329268188	1.54164329268188	1.54164329268188	41	41	41	41	41	37.7777777777778	37.7777777777778	37.7777777777778	37.7777777777778	37.7777777777778	No	No	No
DB113	Admission Not Required	513	Male	0.4	139	38	37.7777777777778	100	Yes	Yes	Yes	Yes	Yes	Yes	No	No	No	No	No	No	No	No	98	-2.52941247314494	93	0.401998844961961	0.401998844961961	0.401998844961961	0.401998844961961	0.401998844961961	38	38	38	38	38	37.7777777777778	37.7777777777778	37.7777777777778	37.7777777777778	37.7777777777778	No	No	No
DB114	Admission Not Required	56	Male	0.72	134	43	37	98.6	No	No	Yes	Yes	No	No	No	No	No	No	No	No	No	No	99	-8.07209969647868	89	0.691428830053189	0.691428830053189	0.691428830053189	0.691428830053189	0.691428830053189	43	43	43	43	43	37	37	37	37	37	No	No	No
DB115	Admission Not Required	475	Male	0.16	129	33	37	98.6	No	No	Yes	Yes	No	No	No	No	No	No	No	No	No	No	99	-8.07209969647868	90	0.165260260704612	0.165260260704612	0.165260260704612	0.165260260704612	0.165260260704612	33	33	33	33	33	37	37	37	37	37	No	No	No
DB116	Admission Not Required	152	Male	0.23	139.5	23	37	98.6	No	No	No	No	No	No	No	No	No	No	No	No	No	No	98	-2.52941247314494	94	0.225285621595481	0.225285621595481	0.225285621595481	0.225285621595481	0.225285621595481	23	23	23	23	23	37	37	37	37	37	No	No	No
DB117	Admission Not Required	12	Male	8.68	168	31	37	98.6	No	No	Yes	Yes	No	No	No	No	No	No	No	No	No	No	98	-2.52941247314494	96	8.6755166423916	8.6755166423916	8.6755166423916	8.6755166423916	8.6755166423916	31	31	31	31	31	37	37	37	37	37	No	No	No
DB118	Admission Not Required	248	Female	0.54	128	34	36.7777777777778	98.2	No	No	No	No	No	No	No	No	No	No	No	No	No	No	91	20.9760346614786	91	0.548140643645301	0.548140643645301	0.548140643645301	0.548140643645301	0.548140643645301	34	34	34	34	34	36.7777777777778	36.7777777777778	36.7777777777778	36.7777777777778	36.7777777777778	No	No	No
DB119	Admission Not Required	676	Male	-3.37	107	32	37	98.6	No	No	No	No	No	No	No	No	No	No	No	No	No	No	98	-2.52941247314494	95	-3.36913509452467	-3.36913509452467	-3.36913509452467	-3.36913509452467	-3.36913509452467	32	32	32	32	32	37	37	37	37	37	No	No	No
DB121	Admission Not Required	923	Female	NA	106	NA	36.6666666666667	98	No	No	No	No	No	No	No	No	No	No	No	No	No	No	99	-8.07209969647868	88	-1.97476797857712	-0.457911737651196	-0.457911737651196	-2.89123642215048	-2.41719815327334	38.2	42.6	31.8	31.4	43	36.6666666666667	36.6666666666667	36.6666666666667	36.6666666666667	36.6666666666667	No	No	No
DB122	Admission Not Required	1592	Male	-0.47	152	29	39	102.2	Yes	No	No	No	No	No	No	No	No	No	No	No	No	No	99	-8.07209969647868	89	-0.473966146555611	-0.473966146555611	-0.473966146555611	-0.473966146555611	-0.473966146555611	29	29	29	29	29	39	39	39	39	39	No	No	No
DB123	Admission Not Required	445	Male	NA	102	30	36.7777777777778	98.2	No	No	Yes	Yes	No	No	No	No	No	No	No	No	No	No	95	9.79697566075274	74	-0.177896521995698	-6.92276751365499	-2.10746779511507	-1.04341131684812	-1.56054492101448	30	30	30	30	30	36.7777777777778	36.7777777777778	36.7777777777778	36.7777777777778	36.7777777777778	No	No	No
DB124	Admission Not Required	252	Male	NA	113	17	36.7777777777778	98.2	No	No	No	No	No	No	No	No	Yes	Yes	No	No	No	No	99	-8.07209969647868	97	1.3803418277446	-0.123516658698395	0.402552571352386	-0.123516658698395	0.402552571352386	17	17	17	17	17	36.7777777777778	36.7777777777778	36.7777777777778	36.7777777777778	36.7777777777778	No	No	No
DB125	Admission Not Required	851	Male	NA	112	NA	36.6666666666667	98	Yes	No	No	No	No	No	No	No	No	No	No	No	No	No	99	-8.07209969647868	94	-2.09426768240147	-1.26828093996519	-3.91943358814868	-1.67115318613074	0.562337876070225	37.2	65.9	48	82	67	36.6666666666667	36.6666666666667	36.6666666666667	36.6666666666667	36.6666666666667	No	No	No
DB126	Admission Not Required	387	Male	NA	92.5	25	37	98.6	No	No	Yes	Yes	No	No	No	No	No	No	No	No	No	No	98	-2.52941247314494	90	-0.634877120169881	0.236301312226869	0.236301312226869	-0.839511376393604	-0.141334501833257	25	25	25	25	25	37	37	37	37	37	No	No	No
DB127	Admission Not Required	1297	Male	NA	102	26	36.6666666666667	98	No	No	Yes	Yes	No	No	No	No	No	No	No	No	No	No	99	-8.07209969647868	95	-0.185097463371283	-1.47367596823941	-2.72262689215717	-1.34688220317573	-0.185097463371283	26	26	26	26	26	36.6666666666667	36.6666666666667	36.6666666666667	36.6666666666667	36.6666666666667	No	No	No
DB128	Admission Not Required	451	Male	NA	134.5	35	36.6666666666667	98	No	No	No	No	No	No	No	No	Yes	Yes	No	No	No	No	98	-2.52941247314494	78	-0.086394731710171	-3.28581863267875	-1.35030504973173	0.783572482025676	-1.56054492101448	35	35	35	35	35	36.6666666666667	36.6666666666667	36.6666666666667	36.6666666666667	36.6666666666667	No	No	No
DB129	Admission Not Required	1447	Male	NA	98	23	36.6666666666667	98	Yes	Yes	No	No	No	No	No	No	No	No	No	No	No	No	99	-8.07209969647868	73	-1.44147289153556	0.386910708332769	-0.0894576538833019	-1.74523706573994	-0.706728942325376	23	23	23	23	23	36.6666666666667	36.6666666666667	36.6666666666667	36.6666666666667	36.6666666666667	No	No	No
DB130	Admission Not Required	630	Female	NA	111	30	37.1111111111111	98.8	No	No	No	No	No	No	No	No	No	No	No	No	No	No	98	-2.52941247314494	93	-0.112578600621859	-0.512713362454928	-0.0354657260233657	-0.939231549337336	0.263949355252721	30	30	30	30	30	37.1111111111111	37.1111111111111	37.1111111111111	37.1111111111111	37.1111111111111	No	No	No
DB131	Admission Required	253	Male	-1.15	171	49	36.7777777777778	98.2	No	No	Yes	Yes	No	No	Yes	No	No	No	No	Yes	No	No	86	30.8690753572314	95	-1.14472780815262	-1.14472780815262	-1.14472780815262	-1.14472780815262	-1.14472780815262	49	49	49	49	49	36.7777777777778	36.7777777777778	36.7777777777778	36.7777777777778	36.7777777777778	No	No	No
DB132	Admission Not Required	193	Male	NA	121.5	26	37.2222222222222	99	Yes	No	Yes	Yes	No	No	No	No	No	No	No	No	No	No	98	-2.52941247314494	95	0.522719539954737	2.60276972234917	1.15962241795651	-1.07005824005963	0.739319305278781	26	26	26	26	26	37.2222222222222	37.2222222222222	37.2222222222222	37.2222222222222	37.2222222222222	No	No	No
DB133	Admission Not Required	368	Male	NA	149	NA	37	98.6	No	No	No	No	Yes	Yes	No	No	No	No	No	No	No	No	98	-2.52941247314494	95	-1.81781780022429	-1.59171779674423	-1.15477182529106	2.75598173309912	0.328478004207202	24.5	27.1	21.4	57	31	37	37	37	37	37	No	No	No
DB134	Admission Not Required	683	Male	NA	140	NA	36.7777777777778	98.2	Yes	No	No	No	No	No	No	No	Yes	No	No	No	No	No	98	-2.52941247314494	95	-1.33802310046605	-1.4260086689878	0.185776460110393	-0.0379924573763462	2.72731185166108	31.5	24.5	30.3	35.8	27	36.7777777777778	36.7777777777778	36.7777777777778	36.7777777777778	36.7777777777778	No	No	No
DB135	Admission Not Required	1382	Male	NA	130	35	37.2222222222222	99	Yes	Yes	Yes	Yes	No	No	No	No	No	No	No	No	No	No	100	-14.8558006070426	95	1.0042339048439	-1.28548884307902	-1.90960607363437	-1.90960607363437	-2.24266255088495	35	35	35	35	35	37.2222222222222	37.2222222222222	37.2222222222222	37.2222222222222	37.2222222222222	No	No	No
DB136	Admission Required	883	Male	NA	106	26	37	98.6	No	No	No	No	No	No	No	No	No	No	No	No	No	No	100	-14.8558006070426	91	-2.32652368136806	-1.50647344179715	-1.50647344179715	-0.760449211947296	-1.50647344179715	26	26	26	26	26	37	37	37	37	37	No	No	No
DB137	Admission Not Required	451	Female	NA	143.5	32	36.7777777777778	98.2	No	No	Yes	Yes	No	No	No	No	No	No	No	No	No	No	98	-2.52941247314494	86	0.899882615364664	-0.0758193871763941	-2.98336631830006	1.04917081344768	1.04917081344768	32	32	32	32	32	36.7777777777778	36.7777777777778	36.7777777777778	36.7777777777778	36.7777777777778	No	No	No
DB138	Admission Not Required	261	Male	NA	161	35	37.6666666666667	99.8	Yes	No	Yes	Yes	No	No	No	No	No	No	No	No	No	No	98	-2.52941247314494	94	-0.23205442493716	-0.678143029600006	-1.2648153739004	-0.23205442493716	1.3803418277446	35	35	35	35	35	37.6666666666667	37.6666666666667	37.6666666666667	37.6666666666667	37.6666666666667	No	No	No
DB139	Admission Not Required	371	Female	NA	108	25	37	98.6	No	No	No	No	No	No	No	No	Yes	Yes	No	No	No	No	99	-8.07209969647868	95	-1.35328826747432	-2.3010133611655	0.484916294576618	0.136978734460677	-0.324737325712439	25	25	25	25	25	37	37	37	37	37	No	No	No
DB140	Admission Not Required	330	Female	NA	112	40	37	98.6	No	No	Yes	Yes	No	No	No	No	No	No	No	No	No	No	99	-8.07209969647868	88	0.0192689360838145	-0.479084193658044	-0.479084193658044	-1.96665953040073	0.0192689360838145	40	40	40	40	40	37	37	37	37	37	No	No	No
DB141	Admission Not Required	32	Male	NA	136.5	28	37	98.6	No	No	Yes	Yes	No	No	Yes	No	No	No	No	No	No	No	97	2.15686280099798	78	3.17398983393181	2.91725531751609	3.56459558046231	4.21560515801313	4.21560515801313	28	28	28	28	28	37	37	37	37	37	No	No	No
DB142	Admission Not Required	89	Male	NA	130	33	36.8888888888889	98.4	No	No	Yes	No	No	No	No	No	No	No	No	No	No	No	98	-2.52941247314494	94	2.92498271483975	4.6301473081779	5.54131998067432	1.26961913524321	-1.68322265072281	33	33	33	33	33	36.8888888888889	36.8888888888889	36.8888888888889	36.8888888888889	36.8888888888889	No	No	No
DB143	Admission Not Required	271	Female	NA	113.5	30	37	98.6	No	No	Yes	Yes	No	No	No	No	No	No	No	No	No	No	98	-2.52941247314494	93	1.44694221773125	1.18896041431332	-0.817341033414588	1.61387294945222	0.548140643645301	30	30	30	30	30	37	37	37	37	37	No	No	No
DB144	Admission Required	79	Male	NA	140	NA	36.6666666666667	98	No	No	No	No	No	No	No	No	No	No	No	No	No	No	98	-2.52941247314494	86	1.26961913524321	-0.0983720923920853	-5.5954430427464	0.608537550966856	-1.85683837907599	37.9	37.8	64.7	45.6	42.9	36.6666666666667	36.6666666666667	36.6666666666667	36.6666666666667	36.6666666666667	No	No	No
DB145	Admission Not Required	1760	Female	NA	94	26	36.7777777777778	98.2	No	No	Yes	Yes	No	No	No	No	No	No	No	No	No	No	100	-14.8558006070426	84	-0.70054018744336	-0.441082520458886	-1.67002745479547	-1.67002745479547	-1.67002745479547	26	26	26	26	26	36.7777777777778	36.7777777777778	36.7777777777778	36.7777777777778	36.7777777777778	No	No	No
DB146	Admission Not Required	647	Male	NA	121	28	37	98.6	Yes	Yes	Yes	Yes	No	No	No	No	No	No	No	No	No	No	99	-8.07209969647868	90	-2.21338704392308	1.05146491517212	-0.595076558275962	0.340507628747637	-1.27829739992746	28	28	28	28	28	37	37	37	37	37	No	No	No
DB147	Admission Not Required	697	Male	0.89	133	35	37.1111111111111	98.8	Yes	No	Yes	No	No	No	Yes	No	No	No	No	Yes	No	No	96	6.21629908943605	94	0.893121595245411	0.893121595245411	0.893121595245411	0.893121595245411	0.893121595245411	35	35	35	35	35	37.1111111111111	37.1111111111111	37.1111111111111	37.1111111111111	37.1111111111111	No	No	No
DB148	Admission Not Required	125	Female	-0.04	158	41	38.8888888888889	102	Yes	Yes	Yes	Yes	No	No	Yes	No	Yes	Yes	No	Yes	No	No	99	-8.07209969647868	92	-0.0298042208469382	-0.0298042208469382	-0.0298042208469382	-0.0298042208469382	-0.0298042208469382	41	41	41	41	41	38.8888888888889	38.8888888888889	38.8888888888889	38.8888888888889	38.8888888888889	No	No	No
DB149	Admission Required	17	Female	NA	151	42	37	98.6	No	No	Yes	Yes	No	No	No	No	No	No	No	No	No	No	98	-2.52941247314494	92	6.03320522001155	3.01217059992158	-2.25197542029281	2.48870246654867	0.570312309976806	42	42	42	42	42	37	37	37	37	37	No	No	No
DB150	Admission Not Required	109	Male	NA	113	35	37	98.6	No	No	Yes	Yes	No	No	No	No	No	No	No	No	No	No	98	-2.52941247314494	93	3.55798559181455	0.164253761995806	0.802413400764278	-0.238380536990914	0.424226663431717	35	35	35	35	35	37	37	37	37	37	No	No	No
DB151	Admission Not Required	72	Male	NA	128	35	37	98.6	No	No	Yes	No	No	No	Yes	No	No	No	No	No	No	No	90	23.2289624974767	78	-1.34508469978954	-0.0983720923920853	3.03559513130917	-0.395650026643405	4.97183706036406	35	35	35	35	35	37	37	37	37	37	No	No	No
DB152	Admission Not Required	1052	Male	NA	111	31	37	98.6	No	No	No	No	No	No	No	No	No	No	No	No	No	No	99	-8.07209969647868	95	3.79462402883973	-1.29160902931741	0.571522001995097	-1.64982914964464	-2.83271159842578	31	31	31	31	31	37	37	37	37	37	No	No	No
DB153	Admission Not Required	1250	Male	NA	119	35	37	98.6	No	No	Yes	Yes	No	No	No	No	No	No	No	No	No	No	99	-8.07209969647868	95	-0.0971517102806863	-1.26228235145165	-2.64119742436583	-0.657055592612588	-2.64119742436583	35	35	35	35	35	37	37	37	37	37	No	No	No
DB154	Admission Not Required	1620	Male	NA	138.5	30	37.5555555555556	99.6	Yes	Yes	Yes	Yes	No	No	No	No	No	No	No	No	No	No	96	6.21629908943605	96	-0.263010720770167	-0.742463499895646	-3.45953547047955	-1.04710895838885	-2.17184388464871	30	30	30	30	30	37.5555555555556	37.5555555555556	37.5555555555556	37.5555555555556	37.5555555555556	No	No	No
DB155	Admission Not Required	227	Female	-0.15	148	47	37	98.6	No	No	Yes	Yes	No	No	Yes	No	No	No	No	No	Yes	No	89	25.3263881338977	81	-0.15438362839857	-0.15438362839857	-0.15438362839857	-0.15438362839857	-0.15438362839857	47	47	47	47	47	37	37	37	37	37	No	No	No
DB156	Admission Not Required	378	Male	NA	138	33	38.3333333333333	101	Yes	Yes	No	No	No	No	No	No	No	No	No	No	Yes	No	97	2.15686280099798	95	-2.28655434074412	-0.634877120169881	-1.59171779674423	-4.62901286027741	-1.15477182529106	33	33	33	33	33	38.3333333333333	38.3333333333333	38.3333333333333	38.3333333333333	38.3333333333333	No	No	No
DB157	Admission Not Required	1013	Male	NA	127	27	37	98.6	Yes	No	Yes	Yes	Yes	No	No	No	No	No	No	No	Yes	No	99	-8.07209969647868	26	-3.57680554753297	1.71599170635835	-1.92834685419961	-3.57680554753297	0.0416876125863127	27	27	27	27	27	37	37	37	37	37	No	No	No
DB158	Admission Required	270	Male	NA	137	35	37	98.6	Yes	Yes	Yes	Yes	No	No	No	No	No	No	No	No	Yes	No	98	-2.52941247314494	95	-0.123516658698395	-0.678143029600006	0.705729121575152	0.903004850079379	1.3803418277446	35	35	35	35	35	37	37	37	37	37	No	No	No
DB160	Admission Not Required	247	Female	NA	130.5	28	36.8888888888889	98.4	No	No	No	No	No	No	No	No	No	No	No	No	No	No	98	-2.52941247314494	97	-0.15522243834788	0.0527911001861703	-1.41856729251151	-1.54489073584928	-3.08931583269045	28	28	28	28	28	36.8888888888889	36.8888888888889	36.8888888888889	36.8888888888889	36.8888888888889	No	No	No
DB161	Admission Not Required	1189	Male	NA	138	27	37.1111111111111	98.8	No	No	No	No	No	No	No	No	No	No	No	No	No	No	100	-14.8558006070426	89	-0.479610821059702	-0.479610821059702	-1.74969721270021	-0.479610821059702	-1.41181304984596	27	27	27	27	27	37.1111111111111	37.1111111111111	37.1111111111111	37.1111111111111	37.1111111111111	No	No	No
DB162	Admission Not Required	453	Male	NA	126	31	37	98.6	Yes	Yes	No	No	No	No	No	No	No	No	No	No	No	No	99	-8.07209969647868	96	-1.77554442070958	-1.04341131684812	-1.77554442070958	6.48334781425313	0.358445067653264	31	31	31	31	31	37	37	37	37	37	No	No	No
DB163	Admission Not Required	1031	Male	NA	113	26	36.8888888888889	98.4	No	No	No	No	Yes	Yes	No	No	No	No	No	No	No	No	100	-14.8558006070426	97	-3.57680554753297	-2.73826211720587	-2.73826211720587	-2.73826211720587	-0.519235628925571	26	26	26	26	26	36.8888888888889	36.8888888888889	36.8888888888889	36.8888888888889	36.8888888888889	No	No	No
DB164	Admission Required	294	Female	NA	135	23	37	98.6	No	No	No	No	No	No	No	No	No	No	No	No	No	No	99	-8.07209969647868	79	-0.0253585889904593	-1.83498780419887	2.03984937399839	-0.873793065352287	1.41703392791924	23	23	23	23	23	37	37	37	37	37	No	No	No
DB165	Admission Not Required	1211	Male	NA	101	26	37	98.6	No	No	Yes	Yes	No	No	No	No	No	No	No	No	No	No	100	-14.8558006070426	91	-1.08823079418264	-3.25080817800695	-3.09860021904928	0.0837344196675635	-2.47362168018155	26	26	26	26	26	37	37	37	37	37	No	No	No
DB166	Admission Not Required	505	Male	NA	138	32	37	98.6	No	No	No	No	No	No	No	No	No	No	No	No	No	No	100	-14.8558006070426	85	-0.0196449030064074	-0.106296192476885	-1.11646225672736	-2.24931065783143	-0.461142366265131	32	32	32	32	32	37	37	37	37	37	No	No	No
DB167	Admission Not Required	482	Female	NA	113	27	37	98.6	No	No	No	No	No	No	No	No	No	No	No	No	No	No	100	-14.8558006070426	89	0.329632283981491	-0.529491782664189	-1.10387482044096	-0.348487164943223	-0.715547505079897	27	27	27	27	27	37	37	37	37	37	No	No	No
DB168	Admission Not Required	420	Female	NA	146	28	37	98.6	No	No	Yes	Yes	No	No	No	No	Yes	Yes	No	No	No	No	99	-8.07209969647868	85	1.01103198449566	0.0266705565653888	-0.152565280454781	0.61856715077654	1.08677397373375	28	28	28	28	28	37	37	37	37	37	No	No	No
DB169	Admission Required	366	Male	NA	172	28	38.8888888888889	102	Yes	No	Yes	Yes	No	No	No	No	No	No	No	No	No	No	98	-2.52941247314494	95	0.776805976043959	-0.238066632096219	0.328478004207202	-2.90653021537175	0.328478004207202	28	28	28	28	28	38.8888888888889	38.8888888888889	38.8888888888889	38.8888888888889	38.8888888888889	Yes	No	No
DB170	Admission Not Required	358	Male	NA	129	25	36.6666666666667	98	No	No	No	No	No	No	No	No	No	No	No	No	No	No	99	-8.07209969647868	94	0.55668912555452	-0.615167526226913	1.0068429781112	-1.03891285635069	0.0851662018374634	25	25	25	25	25	36.6666666666667	36.6666666666667	36.6666666666667	36.6666666666667	36.6666666666667	No	No	No
DB171	Admission Not Required	255	Male	NA	126.5	32	36.1111111111111	97	No	No	Yes	Yes	No	No	No	No	No	No	No	No	No	No	99	-8.07209969647868	91	2.27396680385703	0.402552571352386	-0.908749556705435	1.00024811983112	-0.452656138836683	32	32	32	32	32	36.1111111111111	36.1111111111111	36.1111111111111	36.1111111111111	36.1111111111111	No	No	No
DB172	Admission Not Required	361	Male	NA	165	28	38.7777777777778	101.8	Yes	No	Yes	Yes	No	No	Yes	No	No	No	No	Yes	Yes	No	94	13	96	-1.14776984758525	-0.615167526226913	1.43754742531104	-1.14776984758525	-0.409948871261527	28	28	28	28	28	38.7777777777778	38.7777777777778	38.7777777777778	38.7777777777778	38.7777777777778	No	No	No
DB173	Admission Not Required	726	Male	NA	122	33	35.5555555555556	96	No	No	No	No	No	No	No	No	Yes	Yes	No	No	No	No	98	-2.52941247314494	96	0.0356949170070709	0.0356949170070709	-3.4912885180855	-1.56913779870871	-1.74711578710673	33	33	33	33	33	35.5555555555556	35.5555555555556	35.5555555555556	35.5555555555556	35.5555555555556	No	No	No
DB174	Admission Not Required	437	Male	NA	111	31	36.8888888888889	98.4	No	No	Yes	Yes	No	No	No	No	No	No	No	No	No	No	99	-8.07209969647868	64	-1.35030504973173	-3.28581863267875	0.358445067653264	-1.66743593881624	-0.844176405719295	31	31	31	31	31	36.8888888888889	36.8888888888889	36.8888888888889	36.8888888888889	36.8888888888889	No	No	No
DB175	Admission Not Required	262	Male	NA	159	31	38.3333333333333	101	Yes	No	Yes	No	No	No	No	No	No	No	No	No	No	No	96	6.21629908943605	96	-0.123516658698395	-2.41550479575949	-0.23205442493716	1.28661606787824	-1.88771841403547	31	31	31	31	31	38.3333333333333	38.3333333333333	38.3333333333333	38.3333333333333	38.3333333333333	No	No	No
DB176	Admission Not Required	1123	Female	NA	158	29	37.7777777777778	100	Yes	Yes	Yes	Yes	No	No	No	No	No	No	No	No	No	No	98	-2.52941247314494	57	0.0830711392966132	-1.85092812059542	-1.13586495541919	-1.48313360704244	-0.495428206735139	29	29	29	29	29	37.7777777777778	37.7777777777778	37.7777777777778	37.7777777777778	37.7777777777778	No	No	No
DB177	Admission Not Required	363	Female	NA	164	41	38	100.4	Yes	Yes	Yes	Yes	No	No	No	No	No	No	No	No	No	No	87	29.1314244964792	96	-1.47497542184754	0.167260634075268	-1.1362864592753	-1.24739236176229	-1.1362864592753	41	41	41	41	41	38	38	38	38	38	No	No	No
DB178	Admission Not Required	428	Male	NA	126	28	37	98.6	No	No	Yes	Yes	No	No	No	No	No	No	No	No	No	No	98	-2.52941247314494	72	0.271113140454038	0.358445067653264	-1.04341131684812	0.358445067653264	-0.086394731710171	28	28	28	28	28	37	37	37	37	37	No	No	No
DB179	Admission Not Required	240	Female	NA	127	30	36.6666666666667	98	No	No	No	No	No	No	No	No	Yes	No	No	No	No	No	99	-8.07209969647868	94	-0.377076452938745	1.33156092680298	0.576378994685378	-1.08787571318188	0.868737837253724	30	30	30	30	30	36.6666666666667	36.6666666666667	36.6666666666667	36.6666666666667	36.6666666666667	No	No	No
DB180	Admission Not Required	954	Female	NA	107	24	36.8888888888889	98.4	Yes	No	Yes	Yes	No	No	No	No	No	No	No	No	No	No	99	-8.07209969647868	98	-1.29349872105389	-1.29349872105389	-0.579358259069712	-1.68333716977852	-1.29349872105389	24	24	24	24	24	36.8888888888889	36.8888888888889	36.8888888888889	36.8888888888889	36.8888888888889	No	No	No
DB181	Admission Not Required	575	Female	NA	155	32	37.7777777777778	100	Yes	No	No	No	No	No	No	No	No	No	No	No	No	No	99	-8.07209969647868	95	1.26842433276126	-1.05971107472912	0.209730989188572	0.582800162286105	-3.22236386750039	32	32	32	32	32	37.7777777777778	37.7777777777778	37.7777777777778	37.7777777777778	37.7777777777778	No	No	No
DB182	Admission Not Required	524	Female	NA	118	29	37.8888888888889	100.2	Yes	Yes	Yes	Yes	No	No	No	No	No	No	No	No	No	No	97	2.15686280099798	93	-1.88555426470742	-0.0183496097433939	-0.886683745819306	-0.0183496097433939	-0.703603603779169	29	29	29	29	29	37.8888888888889	37.8888888888889	37.8888888888889	37.8888888888889	37.8888888888889	No	No	No
DB183	Admission Not Required	229	Female	NA	140	23	37	98.6	No	No	Yes	Yes	No	No	No	No	No	No	No	No	No	No	98	-2.52941247314494	91	-1.34055198674346	-0.724066676771308	-0.490962702774275	-0.964641524175151	-1.08787571318188	23	23	23	23	23	37	37	37	37	37	No	No	No
DB184	Admission Not Required	1115	Female	NA	111	21	36.8888888888889	98.4	Yes	Yes	Yes	Yes	No	No	No	No	No	No	No	No	No	No	99	-8.07209969647868	93	-1.85092812059542	0.0277103055652011	-2.65738920975593	-2.65738920975593	-0.0281788089427659	21	21	21	21	21	36.8888888888889	36.8888888888889	36.8888888888889	36.8888888888889	36.8888888888889	No	No	No
DB186	Admission Not Required	1319	Female	NA	130	25	37	98.6	Yes	Yes	Yes	Yes	No	No	No	No	No	No	No	No	No	No	99	-8.07209969647868	95	-0.0776375810110532	-1.17001482937928	-3.28046084783134	2.89466945598822	-0.0776375810110532	25	25	25	25	25	37	37	37	37	37	No	No	No
DB187	Admission Not Required	1754	Female	NA	94	28	36.8888888888889	98.4	No	No	No	No	No	No	No	No	No	No	No	No	No	No	99	-8.07209969647868	87	-3.47196853335759	-1.16349191494887	0.482676614580271	-0.70054018744336	-1.16349191494887	28	28	28	28	28	36.8888888888889	36.8888888888889	36.8888888888889	36.8888888888889	36.8888888888889	No	No	No
DB188	Admission Not Required	1340	Male	NA	116	26	36.8888888888889	98.4	No	No	No	No	No	No	No	No	Yes	Yes	No	No	No	No	100	-14.8558006070426	93	-2.16460464309395	-0.35602024854722	-0.910935569859183	-0.910935569859183	-4.31507501719549	26	26	26	26	26	36.8888888888889	36.8888888888889	36.8888888888889	36.8888888888889	36.8888888888889	No	No	No
DB189	Admission Required	471	Male	-0.94	175	37	38.8888888888889	102	Yes	Yes	Yes	Yes	No	No	No	No	No	No	No	No	Yes	Yes	94	13	71	-0.935386298023886	-0.935386298023886	-0.935386298023886	-0.935386298023886	-0.935386298023886	37	37	37	37	37	38.8888888888889	38.8888888888889	38.8888888888889	38.8888888888889	38.8888888888889	No	No	No
DB190	Admission Not Required	339	Female	NA	134	26	37.2222222222222	99	No	No	No	No	Yes	Yes	No	No	Yes	Yes	No	No	Yes	No	100	-14.8558006070426	93	-1.7700914552591	-0.208394729718151	-0.208394729718151	-0.708608966255186	-1.59156055345553	26	26	26	26	26	37.2222222222222	37.2222222222222	37.2222222222222	37.2222222222222	37.2222222222222	No	No	No
DB191	Admission Not Required	867	Male	NA	146	29	37	98.6	Yes	Yes	Yes	Yes	No	No	No	No	No	No	No	No	No	No	98	-2.52941247314494	93	-1.38991236706887	0.0460860437130584	-1.31191261402988	-3.56459205975951	-0.640953054218907	29	29	29	29	29	37	37	37	37	37	No	No	No
DB192	Admission Not Required	1059	Male	NA	121	26	37.1111111111111	98.8	Yes	Yes	Yes	Yes	No	No	No	No	No	No	No	No	No	No	99	-8.07209969647868	96	-0.00184381699738154	-2.83271159842578	-0.00184381699738154	-2.02496302281824	1.10570417746877	26	26	26	26	26	37.1111111111111	37.1111111111111	37.1111111111111	37.1111111111111	37.1111111111111	No	No	No
DB193	Admission Not Required	999	Male	NA	156	28	38.3333333333333	101	Yes	Yes	Yes	Yes	No	No	No	No	No	No	No	No	No	No	99	-8.07209969647868	86	-1.75190236524051	0.786747413634015	-0.350227635591631	-1.82881950164313	-1.0907818567699	28	28	28	28	28	38.3333333333333	38.3333333333333	38.3333333333333	38.3333333333333	38.3333333333333	No	No	No
DB194	Admission Not Required	386	Male	NA	118	29	37.1111111111111	98.8	No	No	Yes	Yes	No	No	No	No	No	No	No	No	No	No	100	-14.8558006070426	76	7.16350787761147	0.328478004207202	0.328478004207202	-0.634877120169881	0.328478004207202	29	29	29	29	29	37.1111111111111	37.1111111111111	37.1111111111111	37.1111111111111	37.1111111111111	No	No	No
DB195	Admission Not Required	347	Female	NA	113	26	37.1111111111111	98.8	No	No	Yes	Yes	No	No	No	No	No	No	No	No	No	No	99	-8.07209969647868	93	-0.708608966255186	-5.68015589765067	-1.71008408073817	-1.02690274094801	-2.0779012287556	26	26	26	26	26	37.1111111111111	37.1111111111111	37.1111111111111	37.1111111111111	37.1111111111111	No	No	No
DB196	Admission Not Required	706	Male	NA	127	27	37.2222222222222	99	No	No	Yes	Yes	No	No	No	No	No	No	No	No	No	No	98	-2.52941247314494	82	-2.49765104607342	-2.49765104607342	-1.56913779870871	0.0356949170070709	-0.729894600848256	27	27	27	27	27	37.2222222222222	37.2222222222222	37.2222222222222	37.2222222222222	37.2222222222222	No	No	No
DB197	Admission Not Required	505	Female	NA	160	26	36.7777777777778	98.2	No	No	No	No	Yes	No	No	No	Yes	Yes	No	No	No	No	100	-14.8558006070426	88	2.20858342967394	-0.992730485680502	0.153570942378114	-1.70251336570631	-0.264042474801407	26	26	26	26	26	36.7777777777778	36.7777777777778	36.7777777777778	36.7777777777778	36.7777777777778	No	No	No
DB198	Admission Not Required	1478	Female	NA	97	28	37.1111111111111	98.8	No	No	No	No	No	No	No	No	No	No	No	No	No	No	99	-8.07209969647868	86	-2.21003259641015	-1.58254537597312	-3.26507659255922	-1.58254537597312	-1.34934049352108	28	28	28	28	28	37.1111111111111	37.1111111111111	37.1111111111111	37.1111111111111	37.1111111111111	No	No	No
DB199	Admission Not Required	149	Female	NA	110	25	37.1111111111111	98.8	No	No	Yes	Yes	No	No	No	No	No	No	No	No	No	No	97	2.15686280099798	92	4.54079001192318	2.25669955383793	-7.67456507158673	1.6671628305742	2.44395134170356	25	25	25	25	25	37.1111111111111	37.1111111111111	37.1111111111111	37.1111111111111	37.1111111111111	No	No	No
DB200	Admission Not Required	1061	Male	NA	107.5	25	36.7777777777778	98.2	No	No	No	No	No	No	No	No	No	No	No	No	No	No	99	-8.07209969647868	92	-0.00184381699738154	1.10570417746877	-1.50459521094811	0.789601369121165	-1.29160902931741	25	25	25	25	25	36.7777777777778	36.7777777777778	36.7777777777778	36.7777777777778	36.7777777777778	No	No	No
DB201	Admission Not Required	1217	Female	NA	101	29	37	98.6	No	No	No	No	Yes	No	No	No	Yes	Yes	No	No	No	No	99	-8.07209969647868	89	-0.320303656286994	-2.24525982007332	-3.04480432710335	-0.320303656286994	-1.53323835211664	29	29	29	29	29	37	37	37	37	37	No	No	No
DB202	Admission Not Required	36	Male	NA	163	29	36.8888888888889	98.4	No	No	Yes	No	No	No	No	No	No	No	No	No	No	No	98	-2.52941247314494	94	4.86661473556395	3.17398983393181	4.21560515801313	4.60621090454363	1.29514406628214	29	29	29	29	29	36.8888888888889	36.8888888888889	36.8888888888889	36.8888888888889	36.8888888888889	No	No	No
DB203	Admission Not Required	438	Male	NA	109.5	31	36.7777777777778	98.2	No	No	No	No	No	No	No	No	Yes	Yes	No	No	No	No	99	-8.07209969647868	80	0.358445067653264	-1.04341131684812	-1.66743593881624	-0.552918280979038	-0.086394731710171	31	31	31	31	31	36.7777777777778	36.7777777777778	36.7777777777778	36.7777777777778	36.7777777777778	No	No	No
DB204	Admission Not Required	341	Female	NA	136	29	36.7777777777778	98.2	No	No	Yes	Yes	No	No	No	No	No	No	No	No	No	No	98	-2.52941247314494	97	-0.208394729718151	-2.33398577577239	-1.47497542184754	-2.46550728695227	-0.40417989188183	29	29	29	29	29	36.7777777777778	36.7777777777778	36.7777777777778	36.7777777777778	36.7777777777778	No	No	No
DB205	Admission Not Required	1058	Female	-2.44	174.5	37	38.3333333333333	101	Yes	No	Yes	Yes	No	No	No	No	No	No	No	No	No	No	95	9.79697566075274	89	-2.44376243265249	-2.44376243265249	-2.44376243265249	-2.44376243265249	-2.44376243265249	37	37	37	37	37	38.3333333333333	38.3333333333333	38.3333333333333	38.3333333333333	38.3333333333333	No	No	No
DB206	Admission Not Required	62	Female	NA	117	29	36.7777777777778	98.2	No	No	Yes	Yes	No	No	No	No	No	No	No	No	No	No	96	6.21629908943605	95	-0.998918246815372	-0.667904250876884	0.952576997080631	1.21689561179757	1.21689561179757	29	29	29	29	29	36.7777777777778	36.7777777777778	36.7777777777778	36.7777777777778	36.7777777777778	No	No	No
DB207	Admission Not Required	685	Female	NA	113	25	36.8888888888889	98.4	No	No	Yes	Yes	No	No	No	No	No	No	No	No	No	No	98	-2.52941247314494	97	-2.74866249950457	-0.828266842546066	0.313550852723531	-0.828266842546066	-0.828266842546066	25	25	25	25	25	36.8888888888889	36.8888888888889	36.8888888888889	36.8888888888889	36.8888888888889	No	No	No
DB208	Admission Required	94	Female	NA	152	28	36.8888888888889	98.4	No	No	Yes	Yes	No	No	Yes	No	No	No	No	Yes	No	No	92	18.5426872233337	96	-2.98399259016073	-7.94602070141858	-2.98399259016073	-1.23461148150219	-0.775210250906685	28	28	28	28	28	36.8888888888889	36.8888888888889	36.8888888888889	36.8888888888889	36.8888888888889	No	No	No
DB209	Admission Not Required	333	Male	NA	162	24	38.7777777777778	101.8	Yes	Yes	Yes	Yes	Yes	Yes	No	No	Yes	Yes	No	No	No	No	99	-8.07209969647868	94	-0.166586022290364	-1.24125034630141	1.68843000605207	-1.01681154406573	-2.44711627653628	24	24	24	24	24	38.7777777777778	38.7777777777778	38.7777777777778	38.7777777777778	38.7777777777778	No	No	No
DB212	Admission Required	72	Male	-0.86	160	38.8	37.1111111111111	98.8	No	No	Yes	Yes	No	No	No	No	No	No	Yes	No	No	No	92	18.5426872233337	70	-0.858924005756623	-0.858924005756623	-0.858924005756623	-0.858924005756623	-0.858924005756623	38.8	38.8	38.8	38.8	38.8	37.1111111111111	37.1111111111111	37.1111111111111	37.1111111111111	37.1111111111111	No	No	No
DB213	Admission Not Required	210	Male	0.63	134	27.8	37.1111111111111	98.8	No	No	Yes	Yes	No	No	No	No	No	No	No	No	No	No	99	-8.07209969647868	84	0.63157641609804	0.63157641609804	0.63157641609804	0.63157641609804	0.63157641609804	27.8	27.8	27.8	27.8	27.8	37.1111111111111	37.1111111111111	37.1111111111111	37.1111111111111	37.1111111111111	No	No	No
DB214	Admission Not Required	34	Male	1.61	136	45.2	36.7777777777778	98.2	No	No	No	No	No	No	No	No	Yes	Yes	No	No	No	No	95	9.79697566075274	91	1.58392099778572	1.58392099778572	1.58392099778572	1.58392099778572	1.58392099778572	45.2	45.2	45.2	45.2	45.2	36.7777777777778	36.7777777777778	36.7777777777778	36.7777777777778	36.7777777777778	No	No	No
DB215	Admission Not Required	173	Female	-4.11	150	31.8	36.7777777777778	98.2	No	No	Yes	Yes	No	No	No	No	No	No	No	No	No	No	98	-2.52941247314494	85	-4.11479690413903	-4.11479690413903	-4.11479690413903	-4.11479690413903	-4.11479690413903	31.8	31.8	31.8	31.8	31.8	36.7777777777778	36.7777777777778	36.7777777777778	36.7777777777778	36.7777777777778	No	No	No
DB216	Admission Not Required	352	Female	-5.81	131	29.7	36.7777777777778	98.2	No	No	No	No	No	No	No	Yes	No	No	No	No	No	No	99	-8.07209969647868	89	-5.81338569270479	-5.81338569270479	-5.81338569270479	-5.81338569270479	-5.81338569270479	29.7	29.7	29.7	29.7	29.7	36.7777777777778	36.7777777777778	36.7777777777778	36.7777777777778	36.7777777777778	No	No	No
DB217	Admission Not Required	100	Female	-0.47	NA	28.9	36.8888888888889	98.4	No	No	Yes	Yes	No	No	No	No	Yes	Yes	No	No	Yes	No	NA	NA	87	-0.47	-0.47	-0.47	-0.47	-0.47	28.9	28.9	28.9	28.9	28.9	36.8888888888889	36.8888888888889	36.8888888888889	36.8888888888889	36.8888888888889	No	No	No
DB218	Admission Not Required	156	Male	0.58	136	32.3	36.8888888888889	98.4	No	No	No	No	No	No	No	No	Yes	Yes	No	No	No	No	98	-2.52941247314494	67	0.572368082358048	0.572368082358048	0.572368082358048	0.572368082358048	0.572368082358048	32.3	32.3	32.3	32.3	32.3	36.8888888888889	36.8888888888889	36.8888888888889	36.8888888888889	36.8888888888889	No	No	No
DB219	Admission Not Required	152	Male	-1.7	108.5	40	36.8888888888889	98.4	No	No	Yes	Yes	No	No	No	No	No	No	No	No	No	No	99	-8.07209969647868	96	-1.70767887241067	-1.70767887241067	-1.70767887241067	-1.70767887241067	-1.70767887241067	40	40	40	40	40	36.8888888888889	36.8888888888889	36.8888888888889	36.8888888888889	36.8888888888889	No	No	No
DB220	Admission Not Required	462	Male	-2.3	120	32.1	36.8888888888889	98.4	No	No	Yes	No	No	No	No	No	Yes	No	No	No	No	No	98	-2.52941247314494	95	-2.29331646039422	-2.29331646039422	-2.29331646039422	-2.29331646039422	-2.29331646039422	32.1	32.1	32.1	32.1	32.1	36.8888888888889	36.8888888888889	36.8888888888889	36.8888888888889	36.8888888888889	No	No	No
DB221	Admission Not Required	1582	Male	-3.4	112	27.6	37	98.6	No	No	Yes	Yes	Yes	Yes	No	No	Yes	No	No	No	No	No	99	-8.07209969647868	96	-3.40391192961191	-3.40391192961191	-3.40391192961191	-3.40391192961191	-3.40391192961191	27.6	27.6	27.6	27.6	27.6	37	37	37	37	37	No	No	No
DB222	Admission Required	66	Male	-2.04	171	82.1	37.4444444444444	99.4	Yes	No	Yes	Yes	No	No	Yes	No	No	No	Yes	Yes	Yes	Yes	95	9.79697566075274	88	-2.03365207303471	-2.03365207303471	-2.03365207303471	-2.03365207303471	-2.03365207303471	82.1	82.1	82.1	82.1	82.1	37.4444444444444	37.4444444444444	37.4444444444444	37.4444444444444	37.4444444444444	No	No	No
DB223	Admission Not Required	77	Female	-0.05	146.5	34.2	38.3333333333333	101	Yes	Yes	No	No	No	No	No	No	No	No	No	No	No	No	99	-8.07209969647868	94	-0.0424055262193072	-0.0424055262193072	-0.0424055262193072	-0.0424055262193072	-0.0424055262193072	34.2	34.2	34.2	34.2	34.2	38.3333333333333	38.3333333333333	38.3333333333333	38.3333333333333	38.3333333333333	No	No	No
DB224	Admission Required	18	Male	1.26	138	40.6	36.7777777777778	98.2	No	No	Yes	Yes	No	No	No	No	No	No	Yes	No	Yes	No	97	2.15686280099798	97	1.26061942104656	1.26061942104656	1.26061942104656	1.26061942104656	1.26061942104656	40.6	40.6	40.6	40.6	40.6	36.7777777777778	36.7777777777778	36.7777777777778	36.7777777777778	36.7777777777778	No	No	No
DB225	Admission Not Required	149	Male	1.73	138	36.3	36.7777777777778	98.2	No	No	No	No	No	No	No	No	Yes	No	No	No	No	No	98	-2.52941247314494	78	1.73890270511341	1.73890270511341	1.73890270511341	1.73890270511341	1.73890270511341	36.3	36.3	36.3	36.3	36.3	36.7777777777778	36.7777777777778	36.7777777777778	36.7777777777778	36.7777777777778	No	No	No
DB226	Admission Not Required	234	Male	-1.54	162	29.1	37.7777777777778	100	Yes	Yes	Yes	Yes	No	No	No	No	No	No	No	No	No	No	98	-2.52941247314494	84	-1.54426721853565	-1.54426721853565	-1.54426721853565	-1.54426721853565	-1.54426721853565	29.1	29.1	29.1	29.1	29.1	37.7777777777778	37.7777777777778	37.7777777777778	37.7777777777778	37.7777777777778	No	No	No
DB227	Admission Not Required	121	Male	1.41	125.5	41.4	37	98.6	No	No	Yes	Yes	No	No	No	No	No	No	No	No	No	No	99	-8.07209969647868	92	1.40395944778944	1.40395944778944	1.40395944778944	1.40395944778944	1.40395944778944	41.4	41.4	41.4	41.4	41.4	37	37	37	37	37	No	No	No
DB228	Admission Not Required	181	Male	-1.99	123	30.7	37	98.6	No	No	Yes	Yes	No	No	No	No	No	No	No	No	No	No	97	2.15686280099798	97	-1.99514670439819	-1.99514670439819	-1.99514670439819	-1.99514670439819	-1.99514670439819	30.7	30.7	30.7	30.7	30.7	37	37	37	37	37	No	No	No
DB229	Admission Required	846	Male	-2.1	164	56.6	37.4444444444444	99.4	No	No	Yes	Yes	No	No	Yes	No	No	No	Yes	Yes	Yes	No	82	36.9695876575544	90	-2.09426768240147	-2.09426768240147	-2.09426768240147	-2.09426768240147	-2.09426768240147	56.6	56.6	56.6	56.6	56.6	37.4444444444444	37.4444444444444	37.4444444444444	37.4444444444444	37.4444444444444	No	No	No
DB230	Admission Required	142	Male	-1.35	166	60	36.8888888888889	98.4	No	No	Yes	Yes	No	No	Yes	No	No	No	Yes	No	Yes	No	99	-8.07209969647868	86	-1.34889449841278	-1.34889449841278	-1.34889449841278	-1.34889449841278	-1.34889449841278	60	60	60	60	60	36.8888888888889	36.8888888888889	36.8888888888889	36.8888888888889	36.8888888888889	No	No	No
DB231	Admission Required	151	Female	1.76	162	65.4	36.8888888888889	98.4	No	No	Yes	Yes	No	No	Yes	No	No	No	No	No	Yes	No	95.5	8.0593248000005	96	1.76848022307661	1.76848022307661	1.76848022307661	1.76848022307661	1.76848022307661	65.4	65.4	65.4	65.4	65.4	36.8888888888889	36.8888888888889	36.8888888888889	36.8888888888889	36.8888888888889	No	No	No
DB232	Admission Not Required	309	Male	0.81	131	26.4	36.8888888888889	98.4	No	No	Yes	Yes	No	No	No	No	No	No	No	No	No	No	98	-2.52941247314494	96	0.80356858191712	0.80356858191712	0.80356858191712	0.80356858191712	0.80356858191712	26.4	26.4	26.4	26.4	26.4	36.8888888888889	36.8888888888889	36.8888888888889	36.8888888888889	36.8888888888889	No	No	No
DB233	Admission Not Required	565	Female	-1.06	161	32.3	36.8888888888889	98.4	No	No	No	No	No	No	No	No	No	No	No	No	No	No	96.5	4.25428843741901	92	-1.05971107472912	-1.05971107472912	-1.05971107472912	-1.05971107472912	-1.05971107472912	32.3	32.3	32.3	32.3	32.3	36.8888888888889	36.8888888888889	36.8888888888889	36.8888888888889	36.8888888888889	No	No	No
DB234	Admission Not Required	313	Male	-2.19	114	37.2	36.7777777777778	98.2	No	No	No	No	Yes	Yes	No	No	No	No	No	No	No	No	99	-8.07209969647868	92	-2.19381470544226	-2.19381470544226	-2.19381470544226	-2.19381470544226	-2.19381470544226	37.2	37.2	37.2	37.2	37.2	36.7777777777778	36.7777777777778	36.7777777777778	36.7777777777778	36.7777777777778	No	No	No
DB235	Admission Not Required	44	Female	-1.06	122	35	36.8888888888889	98.4	No	No	Yes	Yes	No	No	No	No	No	No	No	No	No	No	95	9.79697566075274	92	-1.08701448040986	-1.08701448040986	-1.08701448040986	-1.08701448040986	-1.08701448040986	35	35	35	35	35	36.8888888888889	36.8888888888889	36.8888888888889	36.8888888888889	36.8888888888889	No	No	No
DB236	Admission Not Required	1589	Male	-1.52	98	28.1	36.8888888888889	98.4	Yes	Yes	Yes	Yes	No	No	No	No	No	No	No	No	No	No	98	-2.52941247314494	82	-1.51749077828234	-1.51749077828234	-1.51749077828234	-1.51749077828234	-1.51749077828234	28.1	28.1	28.1	28.1	28.1	36.8888888888889	36.8888888888889	36.8888888888889	36.8888888888889	36.8888888888889	No	No	No
DB237	Admission Not Required	34	Male	-0.79	138	46.2	36.8888888888889	98.4	No	No	Yes	Yes	No	No	No	No	No	No	No	No	No	No	97	2.15686280099798	69	-0.820341973822732	-0.820341973822732	-0.820341973822732	-0.820341973822732	-0.820341973822732	46.2	46.2	46.2	46.2	46.2	36.8888888888889	36.8888888888889	36.8888888888889	36.8888888888889	36.8888888888889	No	No	No
DB238	Admission Not Required	283	Female	-3.51	141.5	30.2	36.8888888888889	98.4	Yes	Yes	No	No	No	No	No	No	No	No	No	No	No	No	100	-14.8558006070426	90	-3.50564447821578	-3.50564447821578	-3.50564447821578	-3.50564447821578	-3.50564447821578	30.2	30.2	30.2	30.2	30.2	36.8888888888889	36.8888888888889	36.8888888888889	36.8888888888889	36.8888888888889	No	No	No
DB239	Admission Not Required	64	Male	-1.69	165	37.2	36.8888888888889	98.4	No	No	Yes	Yes	No	No	Yes	No	No	No	No	No	No	No	94	13	0	-1.68322265072281	-1.68322265072281	-1.68322265072281	-1.68322265072281	-1.68322265072281	37.2	37.2	37.2	37.2	37.2	36.8888888888889	36.8888888888889	36.8888888888889	36.8888888888889	36.8888888888889	No	No	No
DB240	Admission Not Required	332	Male	0.81	133	36.7	36.8888888888889	98.4	No	No	Yes	Yes	No	No	No	No	No	No	No	No	No	No	94	13	91	0.80356858191712	0.80356858191712	0.80356858191712	0.80356858191712	0.80356858191712	36.7	36.7	36.7	36.7	36.7	36.8888888888889	36.8888888888889	36.8888888888889	36.8888888888889	36.8888888888889	No	No	No
DB241	Admission Required	453	Female	0.51	138	37	36.8888888888889	98.4	No	No	Yes	Yes	Yes	No	No	No	No	No	No	No	No	Yes	94	13	91	0.510864832862555	0.510864832862555	0.510864832862555	0.510864832862555	0.510864832862555	37	37	37	37	37	36.8888888888889	36.8888888888889	36.8888888888889	36.8888888888889	36.8888888888889	No	No	No
DB242	Admission Not Required	716	Male	-2.02	104	34	36.8888888888889	98.4	No	No	Yes	Yes	No	No	No	No	No	No	No	No	No	No	99	-8.07209969647868	94	-2.02107006857302	-2.02107006857302	-2.02107006857302	-2.02107006857302	-2.02107006857302	34	34	34	34	34	36.8888888888889	36.8888888888889	36.8888888888889	36.8888888888889	36.8888888888889	No	No	No
DB243	Admission Required	28	Male	1.62	174	39.7	37.5555555555556	99.6	No	No	Yes	Yes	No	No	No	No	No	No	Yes	No	No	No	90	23.2289624974767	84	1.61924193401441	1.61924193401441	1.61924193401441	1.61924193401441	1.61924193401441	39.7	39.7	39.7	39.7	39.7	37.5555555555556	37.5555555555556	37.5555555555556	37.5555555555556	37.5555555555556	No	No	No
DB244	Admission Not Required	241	Male	0.22	127	54.2	36.8888888888889	98.4	No	No	Yes	Yes	No	No	No	No	No	No	No	No	No	No	98	-2.52941247314494	90	0.222026412916647	0.222026412916647	0.222026412916647	0.222026412916647	0.222026412916647	54.2	54.2	54.2	54.2	54.2	36.8888888888889	36.8888888888889	36.8888888888889	36.8888888888889	36.8888888888889	No	No	No
DB245	Admission Not Required	1229	Male	-0.01	101	27.6	36.8888888888889	98.4	No	No	No	No	Yes	Yes	No	No	No	No	No	No	No	No	98	-2.52941247314494	97	-0.00757129413413492	-0.00757129413413492	-0.00757129413413492	-0.00757129413413492	-0.00757129413413492	27.6	27.6	27.6	27.6	27.6	36.8888888888889	36.8888888888889	36.8888888888889	36.8888888888889	36.8888888888889	No	No	No
DB246	Admission Not Required	246	Male	-2.42	155	31.1	36.8888888888889	98.4	No	No	No	No	No	No	No	No	Yes	Yes	No	No	No	No	98	-2.52941247314494	46	-2.41550479575949	-2.41550479575949	-2.41550479575949	-2.41550479575949	-2.41550479575949	31.1	31.1	31.1	31.1	31.1	36.8888888888889	36.8888888888889	36.8888888888889	36.8888888888889	36.8888888888889	No	No	No
DB247	Admission Required	76	Male	0.33	150	35.7	36.7777777777778	98.2	No	No	Yes	Yes	No	No	No	No	No	No	No	No	No	No	93	15.8974879610758	76	0.33166821213097	0.33166821213097	0.33166821213097	0.33166821213097	0.33166821213097	35.7	35.7	35.7	35.7	35.7	36.7777777777778	36.7777777777778	36.7777777777778	36.7777777777778	36.7777777777778	No	No	No
DB248	Admission Not Required	1397	Male	-2.96	144	34.8	38.3333333333333	101	Yes	Yes	Yes	Yes	No	No	No	No	No	No	No	No	No	No	99	-8.07209969647868	94	-2.95724842277472	-2.95724842277472	-2.95724842277472	-2.95724842277472	-2.95724842277472	34.8	34.8	34.8	34.8	34.8	38.3333333333333	38.3333333333333	38.3333333333333	38.3333333333333	38.3333333333333	No	No	No
DB249	Admission Required	320	Female	1.94	129	39.8	36.7777777777778	98.2	No	No	No	No	No	No	No	No	No	No	No	No	No	No	98	-2.52941247314494	92	1.93841064139094	1.93841064139094	1.93841064139094	1.93841064139094	1.93841064139094	39.8	39.8	39.8	39.8	39.8	36.7777777777778	36.7777777777778	36.7777777777778	36.7777777777778	36.7777777777778	No	No	No
DB250	Admission Not Required	145	Male	-0.8	127	35.1	37	98.6	No	No	No	No	No	No	No	No	Yes	Yes	No	No	No	No	96	6.21629908943605	94	-0.789284680274171	-0.789284680274171	-0.789284680274171	-0.789284680274171	-0.789284680274171	35.1	35.1	35.1	35.1	35.1	37	37	37	37	37	No	No	No
DB251	Admission Required	201	Male	1.15	171.5	30	39.1111111111111	102.4	Yes	No	No	No	No	No	No	No	Yes	Yes	No	No	No	No	98	-2.52941247314494	90	1.15962241795651	1.15962241795651	1.15962241795651	1.15962241795651	1.15962241795651	30	30	30	30	30	39.1111111111111	39.1111111111111	39.1111111111111	39.1111111111111	39.1111111111111	No	No	No
DB261	Admission Not Required	81	Male	0.87	109	29.6	36.8888888888889	98.4	No	No	Yes	Yes	No	No	No	No	No	No	No	No	No	No	97	2.15686280099798	89	0.878092449953308	0.878092449953308	0.878092449953308	0.878092449953308	0.878092449953308	29.6	29.6	29.6	29.6	29.6	36.8888888888889	36.8888888888889	36.8888888888889	36.8888888888889	36.8888888888889	No	No	No
DB262	Admission Not Required	241	Male	0.75	158.5	28.7	37.2222222222222	99	Yes	No	Yes	Yes	No	No	No	No	No	No	No	No	No	No	99	-8.07209969647868	65	0.749465975817453	0.749465975817453	0.749465975817453	0.749465975817453	0.749465975817453	28.7	28.7	28.7	28.7	28.7	37.2222222222222	37.2222222222222	37.2222222222222	37.2222222222222	37.2222222222222	No	No	No
DB263	Admission Not Required	154	Female	-2.8	105	34.1	37	98.6	No	No	No	No	No	No	No	No	Yes	Yes	No	No	No	No	98	-2.52941247314494	84	-2.8075355174986	-2.8075355174986	-2.8075355174986	-2.8075355174986	-2.8075355174986	34.1	34.1	34.1	34.1	34.1	37	37	37	37	37	No	No	No
DB264	Admission Not Required	403	Male	0.47	127	30.9	36.8888888888889	98.4	Yes	Yes	No	No	Yes	Yes	No	No	Yes	No	No	No	No	No	95	9.79697566075274	79	0.473881238329278	0.473881238329278	0.473881238329278	0.473881238329278	0.473881238329278	30.9	30.9	30.9	30.9	30.9	36.8888888888889	36.8888888888889	36.8888888888889	36.8888888888889	36.8888888888889	No	No	No
DB265	Admission Not Required	40	Female	-1.06	180	31.5	36.7777777777778	98.2	No	No	Yes	Yes	No	No	No	No	No	No	No	No	No	No	98	-2.52941247314494	90	-1.08701448040986	-1.08701448040986	-1.08701448040986	-1.08701448040986	-1.08701448040986	31.5	31.5	31.5	31.5	31.5	36.7777777777778	36.7777777777778	36.7777777777778	36.7777777777778	36.7777777777778	No	No	No
DB266	Admission Not Required	668	Female	-1.1	135	29.2	37	98.6	No	No	Yes	Yes	No	No	No	No	No	No	No	No	No	No	98	-2.52941247314494	82	-1.10024167875215	-1.10024167875215	-1.10024167875215	-1.10024167875215	-1.10024167875215	29.2	29.2	29.2	29.2	29.2	37	37	37	37	37	No	No	No
DB267	Admission Not Required	326	Male	1.86	113	33.2	37	98.6	No	No	Yes	Yes	No	No	No	No	No	No	No	No	No	No	98	-2.52941247314494	93	1.85649281320854	1.85649281320854	1.85649281320854	1.85649281320854	1.85649281320854	33.2	33.2	33.2	33.2	33.2	37	37	37	37	37	No	No	No
DB268	Admission Not Required	380	Male	0.51	168.5	40.9	37.4444444444444	99.4	Yes	No	Yes	Yes	No	No	No	No	No	No	No	No	No	No	99.5	-11.2751240357259	89	0.510272550747893	0.510272550747893	0.510272550747893	0.510272550747893	0.510272550747893	40.9	40.9	40.9	40.9	40.9	37.4444444444444	37.4444444444444	37.4444444444444	37.4444444444444	37.4444444444444	No	No	No
DB269	Admission Required	796	Female	-2.53	162.5	57.1	36.7777777777778	98.2	No	No	Yes	Yes	No	No	Yes	No	No	No	Yes	No	No	No	83	35.5553506313744	84	-2.53521582502364	-2.53521582502364	-2.53521582502364	-2.53521582502364	-2.53521582502364	57.1	57.1	57.1	57.1	57.1	36.7777777777778	36.7777777777778	36.7777777777778	36.7777777777778	36.7777777777778	No	No	No
DB270	Admission Not Required	54	Female	0.39	117	32.6	36.7777777777778	98.2	Yes	No	Yes	Yes	No	No	No	No	No	No	No	No	No	No	97	2.15686280099798	89	0.362572138579515	0.362572138579515	0.362572138579515	0.362572138579515	0.362572138579515	32.6	32.6	32.6	32.6	32.6	36.7777777777778	36.7777777777778	36.7777777777778	36.7777777777778	36.7777777777778	No	No	No
DB271	Admission Required	459	Male	-0.75	109	62.6	36.8888888888889	98.4	No	No	Yes	No	No	No	Yes	No	No	No	No	No	No	No	92	18.5426872233337	68	-0.74281579509239	-0.74281579509239	-0.74281579509239	-0.74281579509239	-0.74281579509239	62.6	62.6	62.6	62.6	62.6	36.8888888888889	36.8888888888889	36.8888888888889	36.8888888888889	36.8888888888889	No	No	No
DB272	Admission Not Required	157	Male	-1.99	127	34	37	98.6	No	No	Yes	Yes	No	No	No	No	No	No	No	No	No	No	98	-2.52941247314494	94	-1.99514670439819	-1.99514670439819	-1.99514670439819	-1.99514670439819	-1.99514670439819	34	34	34	34	34	37	37	37	37	37	No	No	No
DB273	Admission Not Required	454	Male	-1.56	115	32	36.8888888888889	98.4	No	No	No	No	No	No	No	No	Yes	Yes	No	No	No	No	97	2.15686280099798	91	-1.56054492101448	-1.56054492101448	-1.56054492101448	-1.56054492101448	-1.56054492101448	32	32	32	32	32	36.8888888888889	36.8888888888889	36.8888888888889	36.8888888888889	36.8888888888889	No	No	No
DB274	Admission Not Required	211	Female	0.75	127.5	33	37	98.6	No	No	Yes	Yes	No	No	No	No	No	No	No	No	No	No	96	6.21629908943605	90	0.751058578984106	0.751058578984106	0.751058578984106	0.751058578984106	0.751058578984106	33	33	33	33	33	37	37	37	37	37	No	No	No
DB275	Admission Not Required	209	Female	-0.35	144	31.3	36.8888888888889	98.4	No	No	No	No	Yes	Yes	No	No	Yes	No	No	No	No	No	98	-2.52941247314494	92	-0.341023369830325	-0.341023369830325	-0.341023369830325	-0.341023369830325	-0.341023369830325	31.3	31.3	31.3	31.3	31.3	36.8888888888889	36.8888888888889	36.8888888888889	36.8888888888889	36.8888888888889	No	No	No
DB276	Admission Not Required	112	Male	0.69	128	32.6	36.8888888888889	98.4	No	No	Yes	Yes	No	No	No	No	No	No	No	No	No	No	99	-8.07209969647868	94	0.677865039340486	0.677865039340486	0.677865039340486	0.677865039340486	0.677865039340486	32.6	32.6	32.6	32.6	32.6	36.8888888888889	36.8888888888889	36.8888888888889	36.8888888888889	36.8888888888889	No	No	No
DB277	Admission Not Required	31	Male	0.08	153	34.7	36.7777777777778	98.2	No	No	Yes	Yes	No	No	No	No	No	No	No	No	No	No	95	9.79697566075274	91	0.0484695972570915	0.0484695972570915	0.0484695972570915	0.0484695972570915	0.0484695972570915	34.7	34.7	34.7	34.7	34.7	36.7777777777778	36.7777777777778	36.7777777777778	36.7777777777778	36.7777777777778	No	No	No
DB278	Admission Not Required	854	Female	-3.6	121	34.7	36.7777777777778	98.2	Yes	No	Yes	Yes	No	No	No	No	No	No	No	No	No	No	98	-2.52941247314494	96	-3.60099683426306	-3.60099683426306	-3.60099683426306	-3.60099683426306	-3.60099683426306	34.7	34.7	34.7	34.7	34.7	36.7777777777778	36.7777777777778	36.7777777777778	36.7777777777778	36.7777777777778	No	No	No
DB279	Admission Required	331	Male	-1.01	143	63.1	37.4444444444444	99.4	No	No	Yes	Yes	No	No	Yes	No	No	No	No	No	No	No	86	30.8690753572314	85	-1.01681154406573	-1.01681154406573	-1.01681154406573	-1.01681154406573	-1.01681154406573	63.1	63.1	63.1	63.1	63.1	37.4444444444444	37.4444444444444	37.4444444444444	37.4444444444444	37.4444444444444	No	No	No
DB286	Admission Required	94	Male	-3.74	127	62.9	37	98.6	No	No	Yes	Yes	No	No	Yes	No	No	No	No	No	Yes	No	96	6.21629908943605	96	-3.74584363643133	-3.74584363643133	-3.74584363643133	-3.74584363643133	-3.74584363643133	62.9	62.9	62.9	62.9	62.9	37	37	37	37	37	No	No	No
DB287	Admission Required	450	Male	-1.45	118	38	37	98.6	No	No	Yes	Yes	No	No	Yes	No	No	No	No	No	Yes	No	95	9.79697566075274	96	-1.45484357316028	-1.45484357316028	-1.45484357316028	-1.45484357316028	-1.45484357316028	38	38	38	38	38	37	37	37	37	37	No	No	No
DB288	Admission Required	54	Female	-0.3	181	59.3	37	98.6	No	No	Yes	Yes	No	No	Yes	No	No	No	No	No	Yes	No	92	18.5426872233337	13	-0.332139130052896	-0.332139130052896	-0.332139130052896	-0.332139130052896	-0.332139130052896	59.3	59.3	59.3	59.3	59.3	37	37	37	37	37	No	No	No
DB298	Admission Required	270	Male	0.29	111.5	28.6	37	98.6	Yes	Yes	Yes	Yes	No	No	Yes	No	Yes	Yes	No	No	Yes	No	98	-2.52941247314494	96	0.299475244848504	0.299475244848504	0.299475244848504	0.299475244848504	0.299475244848504	28.6	28.6	28.6	28.6	28.6	37	37	37	37	37	No	No	No
DB299	Admission Not Required	1024	Male	-1.19	107	33.3	37	98.6	No	No	No	No	No	No	No	No	No	No	No	No	Yes	No	98	-2.52941247314494	98	-1.19274411475978	-1.19274411475978	-1.19274411475978	-1.19274411475978	-1.19274411475978	33.3	33.3	33.3	33.3	33.3	37	37	37	37	37	No	No	No
DB300	Admission Required	869	Male	-2.21	111	31.7	40	104	Yes	Yes	Yes	Yes	No	No	No	No	No	No	No	No	Yes	No	98	-2.52941247314494	90	-2.21282874842712	-2.21282874842712	-2.21282874842712	-2.21282874842712	-2.21282874842712	31.7	31.7	31.7	31.7	31.7	40	40	40	40	40	No	No	No
DB301	Admission Required	405	Male	-1.37	166	41.5	39.2222222222222	102.6	Yes	Yes	Yes	Yes	No	No	Yes	No	No	No	No	No	Yes	No	98	-2.52941247314494	76	-1.36358583615445	-1.36358583615445	-1.36358583615445	-1.36358583615445	-1.36358583615445	41.5	41.5	41.5	41.5	41.5	39.2222222222222	39.2222222222222	39.2222222222222	39.2222222222222	39.2222222222222	No	No	No
DB302	Admission Not Required	188	Female	0.43	150	32	37	98.6	No	No	Yes	Yes	No	No	No	No	No	No	No	No	No	No	99	-8.07209969647868	93	0.439593057993437	0.439593057993437	0.439593057993437	0.439593057993437	0.439593057993437	32	32	32	32	32	37	37	37	37	37	No	No	No
DB303	Admission Not Required	188	Female	0.22	147	37	36.7777777777778	98.2	No	No	Yes	Yes	No	No	No	No	No	No	No	No	No	No	99	-8.07209969647868	97	0.224608934549487	0.224608934549487	0.224608934549487	0.224608934549487	0.224608934549487	37	37	37	37	37	36.7777777777778	36.7777777777778	36.7777777777778	36.7777777777778	36.7777777777778	No	No	No
DB304	Admission Not Required	453	Male	-1.99	101.5	32.1	36.7777777777778	98.2	No	No	Yes	Yes	No	No	No	No	No	No	No	No	No	No	96	6.21629908943605	94	-1.99552997175588	-1.99552997175588	-1.99552997175588	-1.99552997175588	-1.99552997175588	32.1	32.1	32.1	32.1	32.1	36.7777777777778	36.7777777777778	36.7777777777778	36.7777777777778	36.7777777777778	No	No	No
DB305	Admission Not Required	513	Female	0.15	113	35.7	36.7777777777778	98.2	No	No	Yes	Yes	No	No	No	No	No	No	No	No	No	No	95	9.79697566075274	76	0.153570942378114	0.153570942378114	0.153570942378114	0.153570942378114	0.153570942378114	35.7	35.7	35.7	35.7	35.7	36.7777777777778	36.7777777777778	36.7777777777778	36.7777777777778	36.7777777777778	No	No	No
DB306	Admission Not Required	802	Male	-2.42	121	36.6	36.7777777777778	98.2	Yes	No	Yes	Yes	No	No	No	No	No	No	No	No	No	No	98	-2.52941247314494	96	-2.41760607552105	-2.41760607552105	-2.41760607552105	-2.41760607552105	-2.41760607552105	36.6	36.6	36.6	36.6	36.6	36.7777777777778	36.7777777777778	36.7777777777778	36.7777777777778	36.7777777777778	No	No	No
DB307	Admission Not Required	597	Male	-0.97	114	32.7	37	98.6	No	No	No	No	No	No	No	No	No	No	No	No	No	No	99	-8.07209969647868	94	-0.968647218424163	-0.968647218424163	-0.968647218424163	-0.968647218424163	-0.968647218424163	32.7	32.7	32.7	32.7	32.7	37	37	37	37	37	No	No	No
DB308	Admission Not Required	214	Male	-2.92	132	40.2	37.2222222222222	99	Yes	Yes	Yes	Yes	No	No	No	No	No	No	No	No	No	No	99	-8.07209969647868	97	-2.91918706017226	-2.91918706017226	-2.91918706017226	-2.91918706017226	-2.91918706017226	40.2	40.2	40.2	40.2	40.2	37.2222222222222	37.2222222222222	37.2222222222222	37.2222222222222	37.2222222222222	No	No	No
DB309	Admission Not Required	641	Male	-2.21	136	30.6	37.2222222222222	99	Yes	Yes	No	No	Yes	Yes	No	No	No	No	No	No	No	No	96	6.21629908943605	94	-2.21338704392308	-2.21338704392308	-2.21338704392308	-2.21338704392308	-2.21338704392308	30.6	30.6	30.6	30.6	30.6	37.2222222222222	37.2222222222222	37.2222222222222	37.2222222222222	37.2222222222222	No	No	No
DB310	Admission Not Required	355	Male	-1.48	148	31.9	37	98.6	No	No	Yes	Yes	No	No	No	No	No	No	No	No	No	No	91	20.9760346614786	91	-1.48179333761398	-1.48179333761398	-1.48179333761398	-1.48179333761398	-1.48179333761398	31.9	31.9	31.9	31.9	31.9	37	37	37	37	37	No	No	No
DB311	Admission Not Required	235	Male	-0.33	144	31.6	36.7777777777778	98.2	No	No	Yes	Yes	No	No	No	No	No	No	No	No	No	No	97	2.15686280099798	93	-0.333674773164531	-0.333674773164531	-0.333674773164531	-0.333674773164531	-0.333674773164531	31.6	31.6	31.6	31.6	31.6	36.7777777777778	36.7777777777778	36.7777777777778	36.7777777777778	36.7777777777778	No	No	No
DB312	Admission Not Required	1112	Male	-0.2	115	31.9	36.7777777777778	98.2	No	No	No	No	No	No	No	Yes	No	No	No	No	No	No	96	6.21629908943605	88	-0.199883619479478	-0.199883619479478	-0.199883619479478	-0.199883619479478	-0.199883619479478	31.9	31.9	31.9	31.9	31.9	36.7777777777778	36.7777777777778	36.7777777777778	36.7777777777778	36.7777777777778	No	No	No
DB313	Admission Not Required	1106	Female	-4.35	123	36.1	36.7777777777778	98.2	No	No	Yes	Yes	No	No	No	No	No	No	No	No	No	No	98	-2.52941247314494	86	-4.34960154640787	-4.34960154640787	-4.34960154640787	-4.34960154640787	-4.34960154640787	36.1	36.1	36.1	36.1	36.1	36.7777777777778	36.7777777777778	36.7777777777778	36.7777777777778	36.7777777777778	No	No	No
DB314	Admission Not Required	214	Male	-1.29	159.5	39.7	37.2222222222222	99	No	No	Yes	Yes	Yes	Yes	No	No	No	No	No	No	No	No	97	2.15686280099798	83	-1.29039420766172	-1.29039420766172	-1.29039420766172	-1.29039420766172	-1.29039420766172	39.7	39.7	39.7	39.7	39.7	37.2222222222222	37.2222222222222	37.2222222222222	37.2222222222222	37.2222222222222	No	No	No
DB315	Admission Not Required	406	Female	-1.24	168	29.2	37.5555555555556	99.6	Yes	Yes	Yes	Yes	No	No	No	No	No	No	No	No	No	No	93	15.8974879610758	36	-1.23330677872695	-1.23330677872695	-1.23330677872695	-1.23330677872695	-1.23330677872695	29.2	29.2	29.2	29.2	29.2	37.5555555555556	37.5555555555556	37.5555555555556	37.5555555555556	37.5555555555556	No	No	No
DB316	Admission Not Required	544	Female	0.45	182	36.4	36.8888888888889	98.4	No	No	Yes	Yes	No	No	No	No	No	No	No	No	No	No	95	9.79697566075274	91	0.451905473513774	0.451905473513774	0.451905473513774	0.451905473513774	0.451905473513774	36.4	36.4	36.4	36.4	36.4	36.8888888888889	36.8888888888889	36.8888888888889	36.8888888888889	36.8888888888889	No	No	No
DB317	Admission Not Required	1458	Male	-3.1	114	30.6	37.2222222222222	99	No	No	No	No	No	No	No	No	No	No	No	No	No	No	99	-8.07209969647868	97	-3.09736046639908	-3.09736046639908	-3.09736046639908	-3.09736046639908	-3.09736046639908	30.6	30.6	30.6	30.6	30.6	37.2222222222222	37.2222222222222	37.2222222222222	37.2222222222222	37.2222222222222	No	No	No
DB318	Admission Required	412	Female	-1.34	196	44.2	39.4444444444444	103	Yes	Yes	Yes	Yes	No	No	No	No	No	No	No	No	Yes	No	97	2.15686280099798	95	-1.34055725047486	-1.34055725047486	-1.34055725047486	-1.34055725047486	-1.34055725047486	44.2	44.2	44.2	44.2	44.2	39.4444444444444	39.4444444444444	39.4444444444444	39.4444444444444	39.4444444444444	No	No	No
DB320	Admission Required	1118	Male	-3.01	104	33.3	37	98.6	Yes	Yes	Yes	Yes	No	No	No	No	No	No	No	No	Yes	No	98	-2.52941247314494	81	-3.01321624435843	-3.01321624435843	-3.01321624435843	-3.01321624435843	-3.01321624435843	33.3	33.3	33.3	33.3	33.3	37	37	37	37	37	No	No	No
DB321	Admission Required	33	Male	-1.55	157	34.9	37	98.6	No	No	Yes	Yes	No	No	No	No	No	No	No	No	Yes	No	98	-2.52941247314494	96	-1.57785129102838	-1.57785129102838	-1.57785129102838	-1.57785129102838	-1.57785129102838	34.9	34.9	34.9	34.9	34.9	37	37	37	37	37	No	No	No
DB322	Admission Required	566	Female	-1.54	141	49.8	38.8888888888889	102	Yes	Yes	Yes	Yes	No	No	Yes	No	No	No	No	No	Yes	No	90	23.2289624974767	94	-1.54368475397627	-1.54368475397627	-1.54368475397627	-1.54368475397627	-1.54368475397627	49.8	49.8	49.8	49.8	49.8	38.8888888888889	38.8888888888889	38.8888888888889	38.8888888888889	38.8888888888889	No	No	No
DB323	Admission Required	1140	Female	-2.76	110	31.7	36.7777777777778	98.2	No	No	No	No	No	No	No	No	No	No	No	No	No	No	99	-8.07209969647868	88	-2.75957186784054	-2.75957186784054	-2.75957186784054	-2.75957186784054	-2.75957186784054	31.7	31.7	31.7	31.7	31.7	36.7777777777778	36.7777777777778	36.7777777777778	36.7777777777778	36.7777777777778	No	No	No
DB324	Admission Not Required	178	Male	0.8	127	33.8	36.7777777777778	98.2	No	No	Yes	Yes	No	No	No	No	Yes	No	No	No	No	Yes	98	-2.52941247314494	94	0.797584857296084	0.797584857296084	0.797584857296084	0.797584857296084	0.797584857296084	33.8	33.8	33.8	33.8	33.8	36.7777777777778	36.7777777777778	36.7777777777778	36.7777777777778	36.7777777777778	No	No	No
DB325	Admission Not Required	1791	Male	-2.49	109	30.1	36.7777777777778	98.2	No	No	No	No	No	No	No	No	No	No	No	No	No	Yes	99	-8.07209969647868	88	-2.4918289140236	-2.4918289140236	-2.4918289140236	-2.4918289140236	-2.4918289140236	30.1	30.1	30.1	30.1	30.1	36.7777777777778	36.7777777777778	36.7777777777778	36.7777777777778	36.7777777777778	No	No	No
DB326	Admission Not Required	65	Male	-1.69	126	32.9	36.7777777777778	98.2	No	No	Yes	Yes	No	No	No	No	No	No	No	No	No	No	94	13	94	-1.68322265072281	-1.68322265072281	-1.68322265072281	-1.68322265072281	-1.68322265072281	32.9	32.9	32.9	32.9	32.9	36.7777777777778	36.7777777777778	36.7777777777778	36.7777777777778	36.7777777777778	No	No	No
DB327	Admission Required	282	Female	-1.34	136	44.1	37	98.6	Yes	Yes	Yes	Yes	No	No	Yes	No	No	No	No	No	No	Yes	99	-8.07209969647868	86	-1.33858190117614	-1.33858190117614	-1.33858190117614	-1.33858190117614	-1.33858190117614	44.1	44.1	44.1	44.1	44.1	37	37	37	37	37	No	No	No
DB328	Admission Not Required	187	Male	1.15	145	32.5	36.7777777777778	98.2	No	No	Yes	Yes	No	No	No	No	No	No	No	No	No	No	97.5	-0.0960650350001089	74	1.15962241795651	1.15962241795651	1.15962241795651	1.15962241795651	1.15962241795651	32.5	32.5	32.5	32.5	32.5	36.7777777777778	36.7777777777778	36.7777777777778	36.7777777777778	36.7777777777778	No	No	No
DB329	Admission Not Required	577	Female	-0.61	111	25.9	36.7777777777778	98.2	No	No	Yes	Yes	No	No	No	No	No	No	No	No	No	Yes	97	2.15686280099798	85	-0.608576388106643	-0.608576388106643	-0.608576388106643	-0.608576388106643	-0.608576388106643	25.9	25.9	25.9	25.9	25.9	36.7777777777778	36.7777777777778	36.7777777777778	36.7777777777778	36.7777777777778	No	No	No
DB330	Admission Not Required	698	Male	-0.59	86	32.2	36.8888888888889	98.4	No	No	Yes	Yes	No	No	No	No	No	No	No	No	No	No	98	-2.52941247314494	94	-0.583331333432765	-0.583331333432765	-0.583331333432765	-0.583331333432765	-0.583331333432765	32.2	32.2	32.2	32.2	32.2	36.8888888888889	36.8888888888889	36.8888888888889	36.8888888888889	36.8888888888889	No	No	No
DB331	Admission Not Required	462	Male	-0.46	131	33.9	36.8888888888889	98.4	Yes	Yes	Yes	Yes	No	No	No	No	No	No	No	No	No	Yes	97	2.15686280099798	96	-0.461126837673043	-0.461126837673043	-0.461126837673043	-0.461126837673043	-0.461126837673043	33.9	33.9	33.9	33.9	33.9	36.8888888888889	36.8888888888889	36.8888888888889	36.8888888888889	36.8888888888889	No	No	No
DB332	Admission Required	479	Male	0.99	126.5	57.6	36.8888888888889	98.4	No	No	Yes	Yes	No	No	Yes	No	No	No	No	No	No	Yes	96	6.21629908943605	95	0.993927114503719	0.993927114503719	0.993927114503719	0.993927114503719	0.993927114503719	57.6	57.6	57.6	57.6	57.6	36.8888888888889	36.8888888888889	36.8888888888889	36.8888888888889	36.8888888888889	No	No	No
DB333	Admission Not Required	330	Male	-2.44	147	31.5	36.8888888888889	98.4	Yes	Yes	Yes	Yes	No	No	No	No	No	No	No	No	No	No	98	-2.52941247314494	95	-2.44711627653628	-2.44711627653628	-2.44711627653628	-2.44711627653628	-2.44711627653628	31.5	31.5	31.5	31.5	31.5	36.8888888888889	36.8888888888889	36.8888888888889	36.8888888888889	36.8888888888889	No	No	No
DB334	Admission Not Required	148	Male	0.6	120	32.8	37.2222222222222	99	Yes	No	Yes	Yes	No	No	No	No	No	No	No	No	No	No	96	6.21629908943605	97	0.610036784586571	0.610036784586571	0.610036784586571	0.610036784586571	0.610036784586571	32.8	32.8	32.8	32.8	32.8	37.2222222222222	37.2222222222222	37.2222222222222	37.2222222222222	37.2222222222222	No	No	No
DB335	Admission Required	28	Female	-2.25	144	45.8	37	98.6	No	No	No	No	No	No	No	No	No	No	No	No	No	No	97	2.15686280099798	82	-2.25197542029281	-2.25197542029281	-2.25197542029281	-2.25197542029281	-2.25197542029281	45.8	45.8	45.8	45.8	45.8	37	37	37	37	37	No	No	No
DB336	Admission Not Required	59	Female	0.56	147	47.2	36.7777777777778	98.2	No	No	Yes	Yes	No	No	No	No	No	No	No	No	No	Yes	93	15.8974879610758	93	0.528035762246329	0.528035762246329	0.528035762246329	0.528035762246329	0.528035762246329	47.2	47.2	47.2	47.2	47.2	36.7777777777778	36.7777777777778	36.7777777777778	36.7777777777778	36.7777777777778	No	No	No
DB337	Admission Not Required	1052	Female	-1.64	146	28	38.3333333333333	101	Yes	No	Yes	No	No	No	No	No	No	No	No	No	No	Yes	98	-2.52941247314494	96	-1.6371947518919	-1.6371947518919	-1.6371947518919	-1.6371947518919	-1.6371947518919	28	28	28	28	28	38.3333333333333	38.3333333333333	38.3333333333333	38.3333333333333	38.3333333333333	No	No	No
DB338	Admission Not Required	139	Female	-2.88	131.5	33.2	36.7777777777778	98.2	No	No	Yes	Yes	No	No	No	No	No	No	No	No	No	No	98.5	-5.17461173540293	90	-2.87238960577065	-2.87238960577065	-2.87238960577065	-2.87238960577065	-2.87238960577065	33.2	33.2	33.2	33.2	33.2	36.7777777777778	36.7777777777778	36.7777777777778	36.7777777777778	36.7777777777778	No	No	No
DB339	Admission Not Required	264	Male	0.19	183	46	38.2222222222222	100.8	Yes	Yes	Yes	Yes	No	No	No	No	No	No	No	No	No	No	98	-2.52941247314494	88	0.195352700037173	0.195352700037173	0.195352700037173	0.195352700037173	0.195352700037173	46	46	46	46	46	38.2222222222222	38.2222222222222	38.2222222222222	38.2222222222222	38.2222222222222	No	No	No
DB340	Admission Not Required	233	Male	2.1	149	32.9	36.7777777777778	98.2	No	No	No	No	Yes	Yes	No	No	Yes	No	No	No	Yes	No	98	-2.52941247314494	92	2.09897653547432	2.09897653547432	2.09897653547432	2.09897653547432	2.09897653547432	32.9	32.9	32.9	32.9	32.9	36.7777777777778	36.7777777777778	36.7777777777778	36.7777777777778	36.7777777777778	No	No	No
DB346	Admission Required	201	Male	0.63	150	33.3	39.1111111111111	102.4	Yes	Yes	Yes	Yes	No	No	Yes	No	No	No	No	No	Yes	No	98	-2.52941247314494	91	0.63157641609804	0.63157641609804	0.63157641609804	0.63157641609804	0.63157641609804	33.3	33.3	33.3	33.3	33.3	39.1111111111111	39.1111111111111	39.1111111111111	39.1111111111111	39.1111111111111	No	No	No
DB347	Admission Required	537	Male	2.41	173	34.1	37	98.6	Yes	Yes	No	No	No	No	No	Yes	No	No	No	No	Yes	No	98	-2.52941247314494	15	2.40825695613569	2.40825695613569	2.40825695613569	2.40825695613569	2.40825695613569	34.1	34.1	34.1	34.1	34.1	37	37	37	37	37	No	No	No
DB348	Admission Required	0	Female	-3.64	94	46.6	37	98.6	No	No	No	No	No	No	No	No	No	No	No	No	Yes	No	100	-14.8558006070426	77	-3.64297997230352	-3.64297997230352	-3.64297997230352	-3.64297997230352	-3.64297997230352	46.6	46.6	46.6	46.6	46.6	37	37	37	37	37	No	No	No
DB36	Admission Not Required	1399	Male	NA	99	34	36.8888888888889	98.4	No	No	Yes	Yes	No	No	Yes	No	No	No	No	No	No	No	99	-8.07209969647868	95	-1.66881946159418	-4.42161216086629	-1.66881946159418	-3.02967243760536	-1.98665596022132	34	34	34	34	34	36.8888888888889	36.8888888888889	36.8888888888889	36.8888888888889	36.8888888888889	No	No	No
DB361	Admission Required	84	Male	-1.35	159.5	55.2	37	98.6	No	No	Yes	Yes	No	No	Yes	No	No	No	No	No	Yes	No	93	15.8974879610758	92	-1.34508469978954	-1.34508469978954	-1.34508469978954	-1.34508469978954	-1.34508469978954	55.2	55.2	55.2	55.2	55.2	37	37	37	37	37	No	No	No
DB362	Admission Not Required	143	Male	-0.26	176	35.3	40.1111111111111	104.2	Yes	No	No	No	No	No	No	No	No	No	No	No	No	Yes	98	-2.52941247314494	95	-0.258478443574471	-0.258478443574471	-0.258478443574471	-0.258478443574471	-0.258478443574471	35.3	35.3	35.3	35.3	35.3	40.1111111111111	40.1111111111111	40.1111111111111	40.1111111111111	40.1111111111111	No	No	No
DB364	Admission Not Required	478	Female	-1.21	160	33.4	37.8888888888889	100.2	No	No	Yes	Yes	No	No	No	No	No	No	No	No	No	No	95	9.79697566075274	11	-1.20454548868158	-1.20454548868158	-1.20454548868158	-1.20454548868158	-1.20454548868158	33.4	33.4	33.4	33.4	33.4	37.8888888888889	37.8888888888889	37.8888888888889	37.8888888888889	37.8888888888889	No	No	No
DB365	Admission Not Required	480	Male	0.16	127	37.4	37	98.6	No	No	Yes	Yes	No	No	No	No	No	No	No	No	No	No	99	-8.07209969647868	95	0.165260260704612	0.165260260704612	0.165260260704612	0.165260260704612	0.165260260704612	37.4	37.4	37.4	37.4	37.4	37	37	37	37	37	No	No	No
DB366	Admission Required	230	Male	-1.04	167.5	76.9	39.8888888888889	103.8	Yes	Yes	Yes	Yes	No	No	Yes	No	No	No	No	No	No	No	83	35.5553506313744	86	-1.04269829528188	-1.04269829528188	-1.04269829528188	-1.04269829528188	-1.04269829528188	76.9	76.9	76.9	76.9	76.9	39.8888888888889	39.8888888888889	39.8888888888889	39.8888888888889	39.8888888888889	No	No	No
DB367	Admission Required	172	Male	-0.76	121	44.3	36.7777777777778	98.2	No	No	Yes	Yes	No	No	Yes	No	No	No	No	No	Yes	No	92	18.5426872233337	97	-0.760661142178033	-0.760661142178033	-0.760661142178033	-0.760661142178033	-0.760661142178033	44.3	44.3	44.3	44.3	44.3	36.7777777777778	36.7777777777778	36.7777777777778	36.7777777777778	36.7777777777778	No	No	No
DB368	Admission Required	110	Male	-1.23	164.5	49.1	37	98.6	No	No	Yes	Yes	No	No	Yes	No	No	No	Yes	No	No	No	95	9.79697566075274	90	-1.24449080049732	-1.24449080049732	-1.24449080049732	-1.24449080049732	-1.24449080049732	49.1	49.1	49.1	49.1	49.1	37	37	37	37	37	No	No	No
DB369	Admission Not Required	828	Male	-1.27	118	39.1	36.7777777777778	98.2	No	No	Yes	Yes	No	No	No	No	No	No	No	No	No	No	100	-14.8558006070426	94	-1.26828093996519	-1.26828093996519	-1.26828093996519	-1.26828093996519	-1.26828093996519	39.1	39.1	39.1	39.1	39.1	36.7777777777778	36.7777777777778	36.7777777777778	36.7777777777778	36.7777777777778	No	No	No
DB37	Admission Not Required	1084	Male	-2.92	127	38	37.2222222222222	99	Yes	Yes	Yes	Yes	No	No	No	No	No	No	No	No	No	No	99	-8.07209969647868	94	-2.92461939856471	-2.92461939856471	-2.92461939856471	-2.92461939856471	-2.92461939856471	38	38	38	38	38	37.2222222222222	37.2222222222222	37.2222222222222	37.2222222222222	37.2222222222222	No	No	No
DB370	Admission Not Required	73	Male	1	115.5	32.3	36.7777777777778	98.2	No	No	No	No	No	No	No	No	No	No	No	No	Yes	No	98	-2.52941247314494	91	1.0102597377086	1.0102597377086	1.0102597377086	1.0102597377086	1.0102597377086	32.3	32.3	32.3	32.3	32.3	36.7777777777778	36.7777777777778	36.7777777777778	36.7777777777778	36.7777777777778	No	No	No
DB371	Admission Not Required	366	Female	-2.69	105	29.7	37	98.6	Yes	Yes	Yes	Yes	No	No	No	No	No	No	No	No	No	No	96	6.21629908943605	91	-2.69159750497897	-2.69159750497897	-2.69159750497897	-2.69159750497897	-2.69159750497897	29.7	29.7	29.7	29.7	29.7	37	37	37	37	37	No	No	No
DB372	Admission Not Required	292	Male	1.71	138	38.5	37	98.6	Yes	Yes	Yes	Yes	No	No	No	No	No	No	No	No	No	No	98	-2.52941247314494	90	1.70569651125249	1.70569651125249	1.70569651125249	1.70569651125249	1.70569651125249	38.5	38.5	38.5	38.5	38.5	37	37	37	37	37	No	No	No
DB373	Admission Not Required	1051	Male	-6.1	119	29.8	37	98.6	Yes	Yes	No	No	No	No	No	No	No	No	No	No	No	No	99	-8.07209969647868	94	-6.10040529480152	-6.10040529480152	-6.10040529480152	-6.10040529480152	-6.10040529480152	29.8	29.8	29.8	29.8	29.8	37	37	37	37	37	No	No	No
DB374	Admission Not Required	177	Male	0.58	140	31.8	37	98.6	No	No	Yes	Yes	No	No	No	No	No	No	No	No	No	No	98	-2.52941247314494	96	0.572368082358048	0.572368082358048	0.572368082358048	0.572368082358048	0.572368082358048	31.8	31.8	31.8	31.8	31.8	37	37	37	37	37	No	No	No
DB375	Admission Not Required	719	Male	-2.02	136	50.4	37	98.6	No	No	Yes	Yes	No	No	No	No	No	No	No	No	No	No	91	20.9760346614786	96	-2.02107006857302	-2.02107006857302	-2.02107006857302	-2.02107006857302	-2.02107006857302	50.4	50.4	50.4	50.4	50.4	37	37	37	37	37	No	No	No
DB376	Admission Required	1094	Male	-3.81	112	30.6	37	98.6	No	No	No	No	No	No	No	No	No	No	No	No	No	No	98	-2.52941247314494	94	-3.80545862668071	-3.80545862668071	-3.80545862668071	-3.80545862668071	-3.80545862668071	30.6	30.6	30.6	30.6	30.6	37	37	37	37	37	No	No	No
DB377	Admission Not Required	208	Male	-0.52	139	36.7	37	98.6	Yes	Yes	Yes	Yes	No	No	No	No	No	No	No	No	No	No	98	-2.52941247314494	95	-0.511552087764174	-0.511552087764174	-0.511552087764174	-0.511552087764174	-0.511552087764174	36.7	36.7	36.7	36.7	36.7	37	37	37	37	37	No	No	No
DB378	Admission Not Required	94	Male	-1.23	118	36.1	37	98.6	Yes	Yes	Yes	Yes	No	No	No	No	No	No	No	No	No	No	95	9.79697566075274	81	-1.24449080049732	-1.24449080049732	-1.24449080049732	-1.24449080049732	-1.24449080049732	36.1	36.1	36.1	36.1	36.1	37	37	37	37	37	No	No	No
DB379	Admission Not Required	483	Male	-0.75	151	46.7	36.7777777777778	98.2	No	No	Yes	Yes	No	No	Yes	No	No	No	No	No	Yes	No	98	-2.52941247314494	88	-0.74281579509239	-0.74281579509239	-0.74281579509239	-0.74281579509239	-0.74281579509239	46.7	46.7	46.7	46.7	46.7	36.7777777777778	36.7777777777778	36.7777777777778	36.7777777777778	36.7777777777778	No	No	No
DB38	Admission Not Required	214	Male	NA	136	37	37	98.6	No	No	Yes	Yes	No	No	No	No	No	No	No	No	No	No	98	-2.52941247314494	96	-1.54426721853565	0.953192084076255	-0.921068528842275	0.222026412916647	0.113248367317648	37	37	37	37	37	37	37	37	37	37	No	No	No
DB380	Admission Not Required	1491	Male	-4.23	104	34.7	37	98.6	No	No	No	No	No	No	No	No	No	No	No	No	No	No	98	-2.52941247314494	94	-4.23180588406619	-4.23180588406619	-4.23180588406619	-4.23180588406619	-4.23180588406619	34.7	34.7	34.7	34.7	34.7	37	37	37	37	37	No	No	No
DB381	Admission Not Required	477	Female	-1.52	116	32.8	37	98.6	Yes	No	No	No	Yes	Yes	No	No	Yes	Yes	No	No	No	No	96	6.21629908943605	94	-1.51580593636062	-1.51580593636062	-1.51580593636062	-1.51580593636062	-1.51580593636062	32.8	32.8	32.8	32.8	32.8	37	37	37	37	37	No	No	No
DB382	Admission Required	842	Female	-0.78	117	47.6	36.7777777777778	98.2	No	No	Yes	Yes	No	No	Yes	No	No	No	No	No	Yes	No	91	20.9760346614786	92	-0.776365272958452	-0.776365272958452	-0.776365272958452	-0.776365272958452	-0.776365272958452	47.6	47.6	47.6	47.6	47.6	36.7777777777778	36.7777777777778	36.7777777777778	36.7777777777778	36.7777777777778	No	No	No
DB383	Admission Not Required	78	Male	-3.54	160	49.6	36.7777777777778	98.2	No	No	Yes	Yes	No	No	Yes	No	No	No	Yes	No	Yes	No	99	-8.07209969647868	89	-3.53436274144249	-3.53436274144249	-3.53436274144249	-3.53436274144249	-3.53436274144249	49.6	49.6	49.6	49.6	49.6	36.7777777777778	36.7777777777778	36.7777777777778	36.7777777777778	36.7777777777778	No	No	No
DB385	Admission Required	43	Male	-2.16	160	41.5	37	98.6	No	No	Yes	Yes	Yes	Yes	No	No	No	No	No	No	No	No	94	13	81	-2.18976121814122	-2.18976121814122	-2.18976121814122	-2.18976121814122	-2.18976121814122	41.5	41.5	41.5	41.5	41.5	37	37	37	37	37	No	No	No
DB386	Admission Required	27	Female	-0.75	149	57.4	37	98.6	No	No	Yes	Yes	No	No	No	No	No	No	No	No	Yes	No	94	13	91	-0.749719559209606	-0.749719559209606	-0.749719559209606	-0.749719559209606	-0.749719559209606	57.4	57.4	57.4	57.4	57.4	37	37	37	37	37	No	No	No
DB387	Admission Required	30	Male	-5.06	116	53.1	37	98.6	No	No	Yes	No	No	No	No	No	No	No	No	No	Yes	Yes	97	2.15686280099798	70	-5.05883453638887	-5.05883453638887	-5.05883453638887	-5.05883453638887	-5.05883453638887	53.1	53.1	53.1	53.1	53.1	37	37	37	37	37	No	No	No
DB388	Admission Not Required	35	Male	-0.09	117.5	36.9	37	98.6	No	No	No	No	No	No	No	No	No	No	No	No	No	Yes	95	9.79697566075274	80	-0.11911816654057	-0.11911816654057	-0.11911816654057	-0.11911816654057	-0.11911816654057	36.9	36.9	36.9	36.9	36.9	37	37	37	37	37	No	No	No
DB389	Admission Not Required	551	Male	0.05	119	35	37	98.6	No	No	Yes	Yes	No	No	No	No	No	No	No	No	No	No	98	-2.52941247314494	85	0.0504265524197139	0.0504265524197139	0.0504265524197139	0.0504265524197139	0.0504265524197139	35	35	35	35	35	37	37	37	37	37	No	No	No
DB39	Admission Not Required	325	Male	0.33	106	38	37	98.6	No	No	Yes	Yes	No	No	No	No	No	No	No	No	No	No	98	-2.52941247314494	90	0.330215347325028	0.330215347325028	0.330215347325028	0.330215347325028	0.330215347325028	38	38	38	38	38	37	37	37	37	37	No	No	No
DB390	Admission Not Required	466	Male	-0.28	126	26.9	37	98.6	No	No	Yes	No	No	No	No	No	Yes	Yes	No	No	No	No	99	-8.07209969647868	93	-0.277890981346565	-0.277890981346565	-0.277890981346565	-0.277890981346565	-0.277890981346565	26.9	26.9	26.9	26.9	26.9	37	37	37	37	37	No	No	No
DB391	Admission Not Required	404	Male	0.11	142	33.8	37	98.6	Yes	Yes	Yes	Yes	No	No	No	No	No	No	No	No	No	No	99	-8.07209969647868	8	0.115018459440949	0.115018459440949	0.115018459440949	0.115018459440949	0.115018459440949	33.8	33.8	33.8	33.8	33.8	37	37	37	37	37	No	No	No
DB392	Admission Not Required	870	Male	-0.64	103	31.6	37	98.6	No	No	No	No	Yes	No	No	No	No	No	No	No	No	Yes	98	-2.52941247314494	95	-0.640953054218907	-0.640953054218907	-0.640953054218907	-0.640953054218907	-0.640953054218907	31.6	31.6	31.6	31.6	31.6	37	37	37	37	37	No	No	No
DB393	Admission Required	367	Female	-0.92	150	45.1	36.7777777777778	98.2	Yes	Yes	Yes	Yes	No	No	Yes	No	No	No	No	No	Yes	Yes	89	25.3263881338977	89	-0.923367866869765	-0.923367866869765	-0.923367866869765	-0.923367866869765	-0.923367866869765	45.1	45.1	45.1	45.1	45.1	36.7777777777778	36.7777777777778	36.7777777777778	36.7777777777778	36.7777777777778	No	No	No
DB394	Admission Not Required	87	Female	-0.35	125	39	37	98.6	No	No	Yes	Yes	Yes	Yes	No	No	Yes	No	No	No	No	Yes	98	-2.52941247314494	75	-0.349384585804529	-0.349384585804529	-0.349384585804529	-0.349384585804529	-0.349384585804529	39	39	39	39	39	37	37	37	37	37	No	No	No
DB395	Admission Not Required	371	Female	-0.92	107	31.1	37	98.6	No	No	No	No	No	No	No	No	No	No	No	No	No	Yes	98	-2.52941247314494	86	-0.923367866869765	-0.923367866869765	-0.923367866869765	-0.923367866869765	-0.923367866869765	31.1	31.1	31.1	31.1	31.1	37	37	37	37	37	No	No	No
DB396	Admission Required	59	Female	0.56	152	57	37	98.6	No	No	Yes	Yes	No	No	Yes	No	No	No	No	No	Yes	No	98	-2.52941247314494	81	0.528035762246329	0.528035762246329	0.528035762246329	0.528035762246329	0.528035762246329	57	57	57	57	57	37	37	37	37	37	No	No	No
DB397	Admission Required	40	Male	-0.09	154	50.9	36.7777777777778	98.2	No	No	Yes	Yes	No	No	No	No	No	No	No	No	Yes	No	93	15.8974879610758	85	-0.11911816654057	-0.11911816654057	-0.11911816654057	-0.11911816654057	-0.11911816654057	50.9	50.9	50.9	50.9	50.9	36.7777777777778	36.7777777777778	36.7777777777778	36.7777777777778	36.7777777777778	No	No	No
DB398	Admission Required	24	Male	-0.3	131	60.9	37.2222222222222	99	No	No	Yes	Yes	No	No	Yes	No	No	No	Yes	No	No	No	93	15.8974879610758	96	-0.303980524115018	-0.303980524115018	-0.303980524115018	-0.303980524115018	-0.303980524115018	60.9	60.9	60.9	60.9	60.9	37.2222222222222	37.2222222222222	37.2222222222222	37.2222222222222	37.2222222222222	No	No	No
DB399	Admission Not Required	626	Male	-3.11	142	34.5	37	98.6	No	No	No	No	Yes	No	No	No	No	No	No	No	No	Yes	98	-2.52941247314494	91	-3.10542104142418	-3.10542104142418	-3.10542104142418	-3.10542104142418	-3.10542104142418	34.5	34.5	34.5	34.5	34.5	37	37	37	37	37	No	No	No
DB40	Admission Not Required	290	Male	-0.98	164.5	28	38.3333333333333	101	Yes	Yes	Yes	Yes	No	No	Yes	No	No	No	No	Yes	No	No	98	-2.52941247314494	94	-0.976436672686075	-0.976436672686075	-0.976436672686075	-0.976436672686075	-0.976436672686075	28	28	28	28	28	38.3333333333333	38.3333333333333	38.3333333333333	38.3333333333333	38.3333333333333	No	No	No
DB400	Admission Not Required	446	Female	-0.34	139	39.2	37	98.6	Yes	Yes	No	No	No	No	No	No	No	No	No	No	No	Yes	98	-2.52941247314494	85	-0.344100469834432	-0.344100469834432	-0.344100469834432	-0.344100469834432	-0.344100469834432	39.2	39.2	39.2	39.2	39.2	37	37	37	37	37	Yes	No	No
DB401	Admission Not Required	491	Female	-0.62	132.5	33.7	37	98.6	No	No	No	No	No	No	No	No	Yes	Yes	No	No	No	No	98	-2.52941247314494	96	-0.618391923649878	-0.618391923649878	-0.618391923649878	-0.618391923649878	-0.618391923649878	33.7	33.7	33.7	33.7	33.7	37	37	37	37	37	No	No	No
DB402	Admission Not Required	1259	Female	0.11	102	28.4	36.7777777777778	98.2	No	No	Yes	No	No	No	No	No	No	No	No	No	No	Yes	98	-2.52941247314494	96	0.107185744592316	0.107185744592316	0.107185744592316	0.107185744592316	0.107185744592316	28.4	28.4	28.4	28.4	28.4	36.7777777777778	36.7777777777778	36.7777777777778	36.7777777777778	36.7777777777778	No	No	No
DB403	Admission Not Required	210	Female	1.7	159	31.6	37	98.6	No	No	Yes	Yes	No	No	No	No	No	No	No	No	No	Yes	98	-2.52941247314494	90	1.70523465501886	1.70523465501886	1.70523465501886	1.70523465501886	1.70523465501886	31.6	31.6	31.6	31.6	31.6	37	37	37	37	37	No	No	No
DB404	Admission Not Required	428	Male	-2.11	121	29.6	36.7777777777778	98.2	No	No	No	No	Yes	No	No	No	No	No	No	No	No	Yes	98	-2.52941247314494	93	-2.10746779511507	-2.10746779511507	-2.10746779511507	-2.10746779511507	-2.10746779511507	29.6	29.6	29.6	29.6	29.6	36.7777777777778	36.7777777777778	36.7777777777778	36.7777777777778	36.7777777777778	No	No	No
DB405	Admission Not Required	1401	Male	-0.52	85	27.9	36.7777777777778	98.2	No	No	Yes	Yes	No	No	No	Yes	No	No	No	No	No	No	98	-2.52941247314494	87	-0.520333039602734	-0.520333039602734	-0.520333039602734	-0.520333039602734	-0.520333039602734	27.9	27.9	27.9	27.9	27.9	36.7777777777778	36.7777777777778	36.7777777777778	36.7777777777778	36.7777777777778	No	No	No
DB406	Admission Not Required	315	Female	1.09	124	34.5	37	98.6	No	No	No	No	No	No	No	No	Yes	No	No	No	No	Yes	97	2.15686280099798	96	1.08722350009586	1.08722350009586	1.08722350009586	1.08722350009586	1.08722350009586	34.5	34.5	34.5	34.5	34.5	37	37	37	37	37	No	No	No
DB407	Admission Not Required	244	Female	-1.42	144	49.1	39.1111111111111	102.4	Yes	Yes	Yes	Yes	No	No	No	No	No	No	No	No	Yes	No	95	9.79697566075274	94	-1.41856729251151	-1.41856729251151	-1.41856729251151	-1.41856729251151	-1.41856729251151	49.1	49.1	49.1	49.1	49.1	39.1111111111111	39.1111111111111	39.1111111111111	39.1111111111111	39.1111111111111	No	No	No
DB41	Admission Not Required	911	Male	-2.33	155	45	37.7777777777778	100	Yes	Yes	Yes	No	No	No	Yes	No	No	No	No	No	No	No	98	-2.52941247314494	80	-2.32652368136806	-2.32652368136806	-2.32652368136806	-2.32652368136806	-2.32652368136806	45	45	45	45	45	37.7777777777778	37.7777777777778	37.7777777777778	37.7777777777778	37.7777777777778	No	No	No
DB419	Admission Not Required	158	Male	0.11	132	37.6	37	98.6	No	No	Yes	Yes	No	No	Yes	No	No	No	No	No	Yes	No	95	9.79697566075274	63	0.10700360495215	0.10700360495215	0.10700360495215	0.10700360495215	0.10700360495215	37.6	37.6	37.6	37.6	37.6	37	37	37	37	37	No	No	No
DB42	Admission Not Required	682	Female	-0.83	143.5	54	37	98.6	Yes	No	Yes	Yes	No	No	No	No	No	No	No	No	No	No	96	6.21629908943605	91	-0.828266842546066	-0.828266842546066	-0.828266842546066	-0.828266842546066	-0.828266842546066	54	54	54	54	54	37	37	37	37	37	No	No	No
DB420	Admission Required	214	Male	-2.35	155	41.4	37	98.6	Yes	Yes	Yes	Yes	No	No	Yes	No	No	No	Yes	No	Yes	No	94	13	96	-2.34647051454657	-2.34647051454657	-2.34647051454657	-2.34647051454657	-2.34647051454657	41.4	41.4	41.4	41.4	41.4	37	37	37	37	37	No	No	No
DB421	Admission Required	352	Female	-1.48	123	26.5	37	98.6	Yes	No	Yes	Yes	No	No	No	No	No	No	No	No	Yes	No	98	-2.52941247314494	91	-1.47497542184754	-1.47497542184754	-1.47497542184754	-1.47497542184754	-1.47497542184754	26.5	26.5	26.5	26.5	26.5	37	37	37	37	37	No	No	No
DB422	Admission Not Required	1421	Male	-1.99	122	30	37.2222222222222	99	Yes	Yes	Yes	Yes	No	No	No	No	No	No	No	No	No	No	95	9.79697566075274	95	-1.98665596022132	-1.98665596022132	-1.98665596022132	-1.98665596022132	-1.98665596022132	30	30	30	30	30	37.2222222222222	37.2222222222222	37.2222222222222	37.2222222222222	37.2222222222222	No	No	No
DB423	Admission Not Required	159	Female	0.12	124	31	36.7777777777778	98.2	No	No	Yes	Yes	No	No	No	No	Yes	Yes	No	No	No	Yes	98	-2.52941247314494	92	0.118963390469257	0.118963390469257	0.118963390469257	0.118963390469257	0.118963390469257	31	31	31	31	31	36.7777777777778	36.7777777777778	36.7777777777778	36.7777777777778	36.7777777777778	No	No	No
DB424	Admission Not Required	901	Male	-1.51	117	26.9	37	98.6	No	No	No	No	No	No	No	No	Yes	Yes	No	No	No	Yes	99	-8.07209969647868	96	-1.50647344179715	-1.50647344179715	-1.50647344179715	-1.50647344179715	-1.50647344179715	26.9	26.9	26.9	26.9	26.9	37	37	37	37	37	No	No	No
DB425	Admission Not Required	1045	Female	-2.44	135	30.8	36.7777777777778	98.2	No	No	Yes	Yes	No	No	No	No	No	No	No	No	No	Yes	98	-2.52941247314494	91	-2.44376243265249	-2.44376243265249	-2.44376243265249	-2.44376243265249	-2.44376243265249	30.8	30.8	30.8	30.8	30.8	36.7777777777778	36.7777777777778	36.7777777777778	36.7777777777778	36.7777777777778	No	No	No
DB426	Admission Not Required	1273	Male	-2.64	97	51.1	37	98.6	Yes	Yes	Yes	Yes	No	No	No	No	No	No	No	No	No	Yes	99	-8.07209969647868	97	-2.64119742436583	-2.64119742436583	-2.64119742436583	-2.64119742436583	-2.64119742436583	51.1	51.1	51.1	51.1	51.1	37	37	37	37	37	No	No	No
DB427	Admission Not Required	650	Male	-1.28	145	42	37	98.6	No	No	Yes	Yes	No	No	No	No	No	No	No	No	No	Yes	97	2.15686280099798	96	-1.27829739992746	-1.27829739992746	-1.27829739992746	-1.27829739992746	-1.27829739992746	42	42	42	42	42	37	37	37	37	37	No	No	No
DB428	Admission Not Required	617	Male	-2.07	143	31.9	37.2222222222222	99	Yes	Yes	Yes	Yes	No	No	No	No	No	No	No	No	No	Yes	88	27.2883987859147	92	-2.0642674184623	-2.0642674184623	-2.0642674184623	-2.0642674184623	-2.0642674184623	31.9	31.9	31.9	31.9	31.9	37.2222222222222	37.2222222222222	37.2222222222222	37.2222222222222	37.2222222222222	No	No	No
DB429	Admission Not Required	703	Male	1.39	120	27.2	37	98.6	No	No	Yes	Yes	Yes	Yes	No	No	No	No	No	No	No	No	98	-2.52941247314494	97	1.39066825581367	1.39066825581367	1.39066825581367	1.39066825581367	1.39066825581367	27.2	27.2	27.2	27.2	27.2	37	37	37	37	37	No	No	No
DB43	Admission Not Required	210	Male	-1.8	133	51	37	98.6	No	No	Yes	Yes	No	No	No	No	No	No	No	No	No	No	97	2.15686280099798	87	-1.79666056620409	-1.79666056620409	-1.79666056620409	-1.79666056620409	-1.79666056620409	51	51	51	51	51	37	37	37	37	37	No	No	No
DB430	Admission Not Required	880	Male	0.05	114	26.3	37	98.6	No	No	No	No	No	No	No	No	No	No	No	No	No	No	98	-2.52941247314494	97	0.0460860437130584	0.0460860437130584	0.0460860437130584	0.0460860437130584	0.0460860437130584	26.3	26.3	26.3	26.3	26.3	37	37	37	37	37	No	No	No
DB431	Admission Not Required	35	Male	0.88	126	29.8	37.2222222222222	99	No	No	Yes	Yes	No	No	No	No	No	No	No	No	No	Yes	96	6.21629908943605	92	0.845818147510449	0.845818147510449	0.845818147510449	0.845818147510449	0.845818147510449	29.8	29.8	29.8	29.8	29.8	37.2222222222222	37.2222222222222	37.2222222222222	37.2222222222222	37.2222222222222	No	No	No
DB432	Admission Not Required	917	Male	-0.53	125	28.5	37.2222222222222	99	No	No	No	No	No	No	No	No	Yes	Yes	No	No	No	No	99	-8.07209969647868	92	-0.527276102883158	-0.527276102883158	-0.527276102883158	-0.527276102883158	-0.527276102883158	28.5	28.5	28.5	28.5	28.5	37.2222222222222	37.2222222222222	37.2222222222222	37.2222222222222	37.2222222222222	No	No	No
DB433	Admission Not Required	699	Male	-3.37	128	28.5	37.2222222222222	99	No	No	Yes	Yes	No	No	No	No	No	No	No	No	No	No	99	-8.07209969647868	88	-3.36913509452467	-3.36913509452467	-3.36913509452467	-3.36913509452467	-3.36913509452467	28.5	28.5	28.5	28.5	28.5	37.2222222222222	37.2222222222222	37.2222222222222	37.2222222222222	37.2222222222222	No	No	No
DB434	Admission Not Required	770	Male	-1.01	114	26.5	37	98.6	No	No	No	No	No	No	No	No	No	No	No	No	No	Yes	99	-8.07209969647868	88	-1.00917499042929	-1.00917499042929	-1.00917499042929	-1.00917499042929	-1.00917499042929	26.5	26.5	26.5	26.5	26.5	37	37	37	37	37	No	No	No
DB435	Admission Not Required	475	Male	-0.28	111	30.2	37	98.6	Yes	Yes	Yes	Yes	No	No	No	No	No	No	No	No	No	No	98	-2.52941247314494	60	-0.277890981346565	-0.277890981346565	-0.277890981346565	-0.277890981346565	-0.277890981346565	30.2	30.2	30.2	30.2	30.2	37	37	37	37	37	No	No	No
DB436	Admission Not Required	902	Male	-0.98	108	32.2	37	98.6	No	No	No	No	No	No	No	Yes	No	No	No	No	No	No	98	-2.52941247314494	94	-0.977263070577322	-0.977263070577322	-0.977263070577322	-0.977263070577322	-0.977263070577322	32.2	32.2	32.2	32.2	32.2	37	37	37	37	37	No	No	No
DB437	Admission Not Required	419	Female	-1.56	142.5	33	36.8888888888889	98.4	Yes	Yes	Yes	Yes	No	No	No	No	No	No	No	No	No	Yes	94	13	90	-1.56016177910335	-1.56016177910335	-1.56016177910335	-1.56016177910335	-1.56016177910335	33	33	33	33	33	36.8888888888889	36.8888888888889	36.8888888888889	36.8888888888889	36.8888888888889	No	No	No
DB438	Admission Not Required	476	Male	-1.04	137	28.4	38.3333333333333	101	Yes	No	No	No	No	No	No	No	No	No	No	No	No	No	98	-2.52941247314494	94	-1.03316537903585	-1.03316537903585	-1.03316537903585	-1.03316537903585	-1.03316537903585	28.4	28.4	28.4	28.4	28.4	38.3333333333333	38.3333333333333	38.3333333333333	38.3333333333333	38.3333333333333	No	No	No
DB439	Admission Not Required	208	Male	-0.52	124	32.4	37.2222222222222	99	No	No	Yes	Yes	No	No	No	No	Yes	Yes	No	No	No	Yes	94	13	89	-0.511552087764174	-0.511552087764174	-0.511552087764174	-0.511552087764174	-0.511552087764174	32.4	32.4	32.4	32.4	32.4	37.2222222222222	37.2222222222222	37.2222222222222	37.2222222222222	37.2222222222222	No	No	No
DB44	Admission Not Required	234	Female	-0.15	156.5	47	37	98.6	Yes	Yes	Yes	Yes	No	No	No	No	No	No	No	No	No	No	98	-2.52941247314494	94	-0.15438362839857	-0.15438362839857	-0.15438362839857	-0.15438362839857	-0.15438362839857	47	47	47	47	47	37	37	37	37	37	No	No	No
DB440	Admission Not Required	290	Male	-0.42	129	54.1	37.2222222222222	99	Yes	Yes	Yes	Yes	No	No	Yes	No	No	No	No	No	Yes	Yes	93	15.8974879610758	95	-0.423168105526202	-0.423168105526202	-0.423168105526202	-0.423168105526202	-0.423168105526202	54.1	54.1	54.1	54.1	54.1	37.2222222222222	37.2222222222222	37.2222222222222	37.2222222222222	37.2222222222222	No	No	No
DB441	Admission Required	1360	Female	-2.6	139	53.6	36.7777777777778	98.2	Yes	Yes	Yes	Yes	No	No	Yes	No	No	No	No	No	Yes	Yes	94	13	95	-2.59601697406903	-2.59601697406903	-2.59601697406903	-2.59601697406903	-2.59601697406903	53.6	53.6	53.6	53.6	53.6	36.7777777777778	36.7777777777778	36.7777777777778	36.7777777777778	36.7777777777778	No	No	No
DB45	Admission Not Required	256	Female	NA	146	43	37.7777777777778	100	Yes	Yes	Yes	Yes	No	No	Yes	No	No	No	No	No	No	No	93	15.8974879610758	84	-2.35124454365871	1.27599652774362	0.921302972806564	-1.05200114554519	-1.29435440993747	43	43	43	43	43	37.7777777777778	37.7777777777778	37.7777777777778	37.7777777777778	37.7777777777778	No	No	No
DB452	Admission Required	669	Male	-3.17	146	42.3	38.8888888888889	102	Yes	No	Yes	Yes	No	No	No	No	No	No	No	No	Yes	Yes	97	2.15686280099798	76	-3.16948782619175	-3.16948782619175	-3.16948782619175	-3.16948782619175	-3.16948782619175	42.3	42.3	42.3	42.3	42.3	38.8888888888889	38.8888888888889	38.8888888888889	38.8888888888889	38.8888888888889	No	No	No
DB453	Admission Required	39	Male	-0.09	139.5	41.2	37	98.6	No	No	Yes	Yes	No	No	Yes	No	No	No	No	No	Yes	Yes	95	9.79697566075274	92	-0.11911816654057	-0.11911816654057	-0.11911816654057	-0.11911816654057	-0.11911816654057	41.2	41.2	41.2	41.2	41.2	37	37	37	37	37	No	No	No
DB454	Admission Required	272	Female	-0.06	151	48.9	37	98.6	No	No	Yes	Yes	No	No	Yes	No	No	No	No	No	Yes	Yes	99	-8.07209969647868	92	-0.050472594721967	-0.050472594721967	-0.050472594721967	-0.050472594721967	-0.050472594721967	48.9	48.9	48.9	48.9	48.9	37	37	37	37	37	No	No	No
DB455	Admission Required	795	Male	-1.14	136	47.1	37	98.6	No	No	Yes	Yes	No	No	Yes	No	No	No	Yes	No	Yes	Yes	94	13	95	-1.1413923885041	-1.1413923885041	-1.1413923885041	-1.1413923885041	-1.1413923885041	47.1	47.1	47.1	47.1	47.1	37	37	37	37	37	No	No	No
DB456	Admission Required	426	Male	-0.84	139	35.6	37	98.6	No	No	Yes	Yes	No	No	Yes	No	No	No	No	No	Yes	Yes	93	15.8974879610758	92	-0.844176405719295	-0.844176405719295	-0.844176405719295	-0.844176405719295	-0.844176405719295	35.6	35.6	35.6	35.6	35.6	37	37	37	37	37	No	No	No
DB458	Admission Not Required	271	Male	0.19	124	37.2	36.8888888888889	98.4	No	No	Yes	Yes	No	No	No	No	No	No	No	No	No	Yes	99	-8.07209969647868	91	0.195352700037173	0.195352700037173	0.195352700037173	0.195352700037173	0.195352700037173	37.2	37.2	37.2	37.2	37.2	36.8888888888889	36.8888888888889	36.8888888888889	36.8888888888889	36.8888888888889	No	No	No
DB459	Admission Not Required	1026	Male	-1.19	112	22.9	36.7777777777778	98.2	No	No	No	No	No	No	No	No	No	No	No	No	No	No	99	-8.07209969647868	94	-1.19274411475978	-1.19274411475978	-1.19274411475978	-1.19274411475978	-1.19274411475978	22.9	22.9	22.9	22.9	22.9	36.7777777777778	36.7777777777778	36.7777777777778	36.7777777777778	36.7777777777778	No	No	No
DB46	Admission Required	8	Male	-3.21	112	31	37	98.6	No	No	No	No	No	No	No	No	No	No	No	No	No	No	99	-8.07209969647868	91	-3.21189137990563	-3.21189137990563	-3.21189137990563	-3.21189137990563	-3.21189137990563	31	31	31	31	31	37	37	37	37	37	No	No	No
DB460	Admission Not Required	127	Female	0.69	148	32.6	36.8888888888889	98.4	Yes	No	Yes	Yes	No	No	No	No	No	No	No	No	No	Yes	97	2.15686280099798	91	0.692609435379206	0.692609435379206	0.692609435379206	0.692609435379206	0.692609435379206	32.6	32.6	32.6	32.6	32.6	36.8888888888889	36.8888888888889	36.8888888888889	36.8888888888889	36.8888888888889	No	No	No
DB461	Admission Required	1168	Female	-2.86	122	23.5	36.7777777777778	98.2	No	No	No	No	Yes	No	No	Yes	No	No	No	No	No	No	98	-2.52941247314494	96	-2.8591398692368	-2.8591398692368	-2.8591398692368	-2.8591398692368	-2.8591398692368	23.5	23.5	23.5	23.5	23.5	36.7777777777778	36.7777777777778	36.7777777777778	36.7777777777778	36.7777777777778	No	No	No
DB462	Admission Not Required	290	Male	-0.98	106	25.3	36.7777777777778	98.2	No	No	Yes	No	No	No	No	No	Yes	Yes	No	No	No	No	99	-8.07209969647868	95	-0.976436672686075	-0.976436672686075	-0.976436672686075	-0.976436672686075	-0.976436672686075	25.3	25.3	25.3	25.3	25.3	36.7777777777778	36.7777777777778	36.7777777777778	36.7777777777778	36.7777777777778	No	No	No
DB463	Admission Not Required	36	Male	1.18	188	34.1	36.7777777777778	98.2	No	No	Yes	No	No	No	No	No	No	No	No	No	No	Yes	98	-2.52941247314494	98	1.1475965842731	1.1475965842731	1.1475965842731	1.1475965842731	1.1475965842731	34.1	34.1	34.1	34.1	34.1	36.7777777777778	36.7777777777778	36.7777777777778	36.7777777777778	36.7777777777778	No	No	No
DB464	Admission Not Required	375	Male	-1.7	118	37.2	36.7777777777778	98.2	No	No	No	No	No	No	No	No	Yes	Yes	No	No	No	No	98	-2.52941247314494	88	-1.70410672086406	-1.70410672086406	-1.70410672086406	-1.70410672086406	-1.70410672086406	37.2	37.2	37.2	37.2	37.2	36.7777777777778	36.7777777777778	36.7777777777778	36.7777777777778	36.7777777777778	No	No	No
DB465	Admission Not Required	433	Male	0.78	121	26	36.8888888888889	98.4	No	No	Yes	Yes	No	No	No	No	No	No	No	No	No	No	99	-8.07209969647868	5	0.783572482025676	0.783572482025676	0.783572482025676	0.783572482025676	0.783572482025676	26	26	26	26	26	36.8888888888889	36.8888888888889	36.8888888888889	36.8888888888889	36.8888888888889	No	No	No
DB466	Admission Not Required	445	Female	-1.99	148	36.6	37	98.6	No	No	Yes	Yes	No	No	Yes	No	No	No	No	No	No	No	96	6.21629908943605	83	-1.98801942914548	-1.98801942914548	-1.98801942914548	-1.98801942914548	-1.98801942914548	36.6	36.6	36.6	36.6	36.6	37	37	37	37	37	No	No	No
DB467	Admission Not Required	1388	Male	-0.99	114	34.4	36.8888888888889	98.4	No	No	Yes	Yes	No	No	No	No	No	No	No	No	No	No	99	-8.07209969647868	96	-0.992278206034518	-0.992278206034518	-0.992278206034518	-0.992278206034518	-0.992278206034518	34.4	34.4	34.4	34.4	34.4	36.8888888888889	36.8888888888889	36.8888888888889	36.8888888888889	36.8888888888889	No	No	No
DB468	Admission Not Required	151	Female	-1.41	135	36.1	36.8888888888889	98.4	No	No	No	No	No	No	No	No	Yes	Yes	No	No	No	Yes	98	-2.52941247314494	20	-1.40034415618434	-1.40034415618434	-1.40034415618434	-1.40034415618434	-1.40034415618434	36.1	36.1	36.1	36.1	36.1	36.8888888888889	36.8888888888889	36.8888888888889	36.8888888888889	36.8888888888889	No	No	No
DB469	Admission Required	1275	Male	-2.64	135	42.9	40	104	Yes	Yes	Yes	Yes	No	No	No	No	No	No	No	No	No	No	97	2.15686280099798	96	-2.64119742436583	-2.64119742436583	-2.64119742436583	-2.64119742436583	-2.64119742436583	42.9	42.9	42.9	42.9	42.9	40	40	40	40	40	No	No	No
DB470	Admission Not Required	119	Male	0.04	121	23.4	36.7777777777778	98.2	No	No	No	No	No	No	No	No	Yes	No	No	No	No	No	97	2.15686280099798	92	0.0317804061965704	0.0317804061965704	0.0317804061965704	0.0317804061965704	0.0317804061965704	23.4	23.4	23.4	23.4	23.4	36.7777777777778	36.7777777777778	36.7777777777778	36.7777777777778	36.7777777777778	No	No	No
DB471	Admission Not Required	138	Male	-0.39	142	34.4	37	98.6	No	No	No	No	Yes	No	No	No	Yes	Yes	No	No	No	No	99	-8.07209969647868	93	-0.388655506975299	-0.388655506975299	-0.388655506975299	-0.388655506975299	-0.388655506975299	34.4	34.4	34.4	34.4	34.4	37	37	37	37	37	No	No	No
DB472	Admission Not Required	479	Male	0.59	121	35.7	37	98.6	Yes	Yes	No	No	No	No	No	No	No	No	No	No	No	No	97	2.15686280099798	83	0.588624621321704	0.588624621321704	0.588624621321704	0.588624621321704	0.588624621321704	35.7	35.7	35.7	35.7	35.7	37	37	37	37	37	No	No	No
DB473	Admission Not Required	870	Male	0.05	101	33.8	37.2222222222222	99	No	No	No	No	No	No	No	No	No	No	No	No	No	No	98	-2.52941247314494	97	0.0460860437130584	0.0460860437130584	0.0460860437130584	0.0460860437130584	0.0460860437130584	33.8	33.8	33.8	33.8	33.8	37.2222222222222	37.2222222222222	37.2222222222222	37.2222222222222	37.2222222222222	No	No	No
DB474	Admission Required	90	Male	-1.02	149	51.7	36.7777777777778	98.2	No	No	Yes	Yes	No	No	Yes	No	No	No	Yes	No	No	No	93	15.8974879610758	93	-1.01831054565499	-1.01831054565499	-1.01831054565499	-1.01831054565499	-1.01831054565499	51.7	51.7	51.7	51.7	51.7	36.7777777777778	36.7777777777778	36.7777777777778	36.7777777777778	36.7777777777778	No	No	No
DB475	Admission Not Required	115	Female	0.73	155	29.3	37.2222222222222	99	No	No	Yes	Yes	No	No	No	No	No	No	No	No	No	No	98	-2.52941247314494	92	0.719071489887514	0.719071489887514	0.719071489887514	0.719071489887514	0.719071489887514	29.3	29.3	29.3	29.3	29.3	37.2222222222222	37.2222222222222	37.2222222222222	37.2222222222222	37.2222222222222	No	No	No
DB476	Admission Required	121	Male	1.41	107	57.4	37	98.6	No	No	Yes	Yes	No	No	No	No	No	No	No	No	No	No	85	32.512752066698	87	1.40395944778944	1.40395944778944	1.40395944778944	1.40395944778944	1.40395944778944	57.4	57.4	57.4	57.4	57.4	37	37	37	37	37	No	No	No
DB48	Admission Not Required	736	Female	-4.62	175	43	38.8888888888889	102	Yes	No	No	No	No	No	No	No	No	No	No	No	No	No	96	6.21629908943605	87	-4.61418292885244	-4.61418292885244	-4.61418292885244	-4.61418292885244	-4.61418292885244	43	43	43	43	43	38.8888888888889	38.8888888888889	38.8888888888889	38.8888888888889	38.8888888888889	No	No	No
DB484	Admission Required	170	Female	0.24	131	48.7	37	98.6	Yes	Yes	Yes	Yes	Yes	Yes	Yes	No	No	No	No	No	Yes	Yes	98	-2.52941247314494	89	0.234422137693571	0.234422137693571	0.234422137693571	0.234422137693571	0.234422137693571	48.7	48.7	48.7	48.7	48.7	37	37	37	37	37	No	No	No
DB485	Admission Required	707	Male	-0.73	111	49.2	37.7777777777778	100	Yes	No	No	No	Yes	Yes	No	No	No	No	No	No	Yes	No	93	15.8974879610758	96	-0.729894600848256	-0.729894600848256	-0.729894600848256	-0.729894600848256	-0.729894600848256	49.2	49.2	49.2	49.2	49.2	37.7777777777778	37.7777777777778	37.7777777777778	37.7777777777778	37.7777777777778	No	No	No
DB486	Admission Required	79	Male	-0.1	126	48.4	37	98.6	Yes	No	Yes	Yes	No	No	Yes	No	No	No	No	No	No	Yes	97	2.15686280099798	89	-0.0983720923920853	-0.0983720923920853	-0.0983720923920853	-0.0983720923920853	-0.0983720923920853	48.4	48.4	48.4	48.4	48.4	37	37	37	37	37	No	No	No
DB487	Admission Required	365	Female	-0.04	191	44.9	39.4444444444444	103	Yes	Yes	No	No	No	No	No	No	No	No	No	No	Yes	No	100	-14.8558006070426	94	-0.0439589467579109	-0.0439589467579109	-0.0439589467579109	-0.0439589467579109	-0.0439589467579109	44.9	44.9	44.9	44.9	44.9	39.4444444444444	39.4444444444444	39.4444444444444	39.4444444444444	39.4444444444444	Yes	Yes	No
DB488	Admission Required	1078	Female	-3.42	147	58.8	37	98.6	No	No	Yes	Yes	No	No	Yes	No	No	No	Yes	No	Yes	No	95	9.79697566075274	89	-3.42224227408796	-3.42224227408796	-3.42224227408796	-3.42224227408796	-3.42224227408796	58.8	58.8	58.8	58.8	58.8	37	37	37	37	37	No	No	No
DB49	Admission Not Required	323	Male	1.26	135.5	39	37	98.6	No	No	Yes	Yes	No	No	No	No	No	No	No	No	No	No	99	-8.07209969647868	86	1.25567336152909	1.25567336152909	1.25567336152909	1.25567336152909	1.25567336152909	39	39	39	39	39	37	37	37	37	37	No	No	No
DB495	Admission Required	72	Male	-0.86	161	40.6	36.8888888888889	98.4	Yes	Yes	Yes	Yes	No	No	Yes	No	No	No	No	No	No	Yes	96	6.21629908943605	97	-0.858924005756623	-0.858924005756623	-0.858924005756623	-0.858924005756623	-0.858924005756623	40.6	40.6	40.6	40.6	40.6	36.8888888888889	36.8888888888889	36.8888888888889	36.8888888888889	36.8888888888889	No	No	No
DB496	Admission Required	59	Male	-0.79	140	47.3	38.8888888888889	102	Yes	No	Yes	Yes	No	No	Yes	No	No	No	No	No	Yes	Yes	92	18.5426872233337	90	-0.820341973822732	-0.820341973822732	-0.820341973822732	-0.820341973822732	-0.820341973822732	47.3	47.3	47.3	47.3	47.3	38.8888888888889	38.8888888888889	38.8888888888889	38.8888888888889	38.8888888888889	No	No	No
DB497	Admission Required	825	Male	-1.67	120	29.9	36.6666666666667	98	Yes	No	No	No	No	No	Yes	No	No	No	No	No	Yes	No	98	-2.52941247314494	85	-1.67115318613074	-1.67115318613074	-1.67115318613074	-1.67115318613074	-1.67115318613074	29.9	29.9	29.9	29.9	29.9	36.6666666666667	36.6666666666667	36.6666666666667	36.6666666666667	36.6666666666667	Yes	No	No
DB498	Admission Required	23	Female	-2.81	159	73	37	98.6	Yes	No	No	No	No	No	No	No	No	No	No	No	Yes	No	94	13	86	-2.80624082183465	-2.80624082183465	-2.80624082183465	-2.80624082183465	-2.80624082183465	73	73	73	73	73	37	37	37	37	37	No	No	No
DB499	Admission Not Required	903	Female	-0.33	148	26.8	37.4444444444444	99.4	No	No	No	No	No	No	No	Yes	No	No	No	No	No	No	97	2.15686280099798	95	-0.332171973862485	-0.332171973862485	-0.332171973862485	-0.332171973862485	-0.332171973862485	26.8	26.8	26.8	26.8	26.8	37.4444444444444	37.4444444444444	37.4444444444444	37.4444444444444	37.4444444444444	No	No	No
DB500	Admission Not Required	519	Female	-0.88	118	33.7	36.7777777777778	98.2	No	No	Yes	Yes	No	No	No	No	No	No	No	No	No	No	98	-2.52941247314494	86	-0.886683745819306	-0.886683745819306	-0.886683745819306	-0.886683745819306	-0.886683745819306	33.7	33.7	33.7	33.7	33.7	36.7777777777778	36.7777777777778	36.7777777777778	36.7777777777778	36.7777777777778	No	No	No
DB501	Admission Not Required	1137	Male	-0.29	113	35.8	36.7777777777778	98.2	No	No	Yes	Yes	Yes	No	No	Yes	No	No	No	No	No	No	99	-8.07209969647868	93	-0.295178065880002	-0.295178065880002	-0.295178065880002	-0.295178065880002	-0.295178065880002	35.8	35.8	35.8	35.8	35.8	36.7777777777778	36.7777777777778	36.7777777777778	36.7777777777778	36.7777777777778	No	No	No
DB502	Admission Not Required	1238	Male	-1.84	93	35.6	37	98.6	No	No	No	No	No	No	No	Yes	No	No	No	No	No	No	99	-8.07209969647868	90	-1.83585317150742	-1.83585317150742	-1.83585317150742	-1.83585317150742	-1.83585317150742	35.6	35.6	35.6	35.6	35.6	37	37	37	37	37	No	No	No
DB503	Admission Not Required	188	Male	-0.52	113	32.3	36.7777777777778	98.2	No	No	Yes	Yes	No	No	No	No	No	No	No	No	No	No	98	-2.52941247314494	93	-0.511552087764174	-0.511552087764174	-0.511552087764174	-0.511552087764174	-0.511552087764174	32.3	32.3	32.3	32.3	32.3	36.7777777777778	36.7777777777778	36.7777777777778	36.7777777777778	36.7777777777778	No	No	No
DB504	Admission Not Required	127	Male	-1.07	125	28	36.7777777777778	98.2	No	No	No	No	No	No	No	No	Yes	Yes	No	No	No	No	99	-8.07209969647868	82	-1.06527676826051	-1.06527676826051	-1.06527676826051	-1.06527676826051	-1.06527676826051	28	28	28	28	28	36.7777777777778	36.7777777777778	36.7777777777778	36.7777777777778	36.7777777777778	No	No	No
DB505	Admission Not Required	236	Male	-0.56	103	26.1	36.7777777777778	98.2	No	No	Yes	Yes	No	No	No	No	Yes	Yes	No	No	No	No	100	-14.8558006070426	86	-0.564615957058209	-0.564615957058209	-0.564615957058209	-0.564615957058209	-0.564615957058209	26.1	26.1	26.1	26.1	26.1	36.7777777777778	36.7777777777778	36.7777777777778	36.7777777777778	36.7777777777778	No	No	No
DB506	Admission Not Required	873	Female	-1.71	124	26.2	36.7777777777778	98.2	Yes	Yes	Yes	Yes	No	No	No	No	No	No	No	No	No	No	98	-2.52941247314494	95	-1.71290464401293	-1.71290464401293	-1.71290464401293	-1.71290464401293	-1.71290464401293	26.2	26.2	26.2	26.2	26.2	36.7777777777778	36.7777777777778	36.7777777777778	36.7777777777778	36.7777777777778	No	No	No
DB507	Admission Required	122	Male	-0.01	118	43.4	37	98.6	No	No	Yes	Yes	No	No	Yes	No	No	No	No	No	Yes	No	92	18.5426872233337	95	-0.00290304949334139	-0.00290304949334139	-0.00290304949334139	-0.00290304949334139	-0.00290304949334139	43.4	43.4	43.4	43.4	43.4	37	37	37	37	37	No	No	No
DB508	Admission Not Required	470	Male	-0.75	148.5	29.2	36.7777777777778	98.2	No	No	No	No	No	No	No	No	Yes	Yes	No	No	No	No	98.5	-5.17461173540293	93	-0.74281579509239	-0.74281579509239	-0.74281579509239	-0.74281579509239	-0.74281579509239	29.2	29.2	29.2	29.2	29.2	36.7777777777778	36.7777777777778	36.7777777777778	36.7777777777778	36.7777777777778	No	No	No
DB509	Admission Not Required	1036	Female	-0.92	111	36.9	37	98.6	No	No	Yes	Yes	No	No	No	No	No	No	No	No	No	No	98	-2.52941247314494	85	-0.921841379418741	-0.921841379418741	-0.921841379418741	-0.921841379418741	-0.921841379418741	36.9	36.9	36.9	36.9	36.9	37	37	37	37	37	No	No	No
DB51	Admission Not Required	54	Male	0.88	120	55	37	98.6	No	No	No	No	No	No	No	No	No	No	No	No	No	No	97	2.15686280099798	92	0.845818147510449	0.845818147510449	0.845818147510449	0.845818147510449	0.845818147510449	55	55	55	55	55	37	37	37	37	37	No	No	No
DB510	Admission Not Required	284	Female	-0.87	127	23.7	36.8888888888889	98.4	No	No	No	No	No	No	No	No	Yes	Yes	No	No	No	No	97	2.15686280099798	94	-0.873793065352287	-0.873793065352287	-0.873793065352287	-0.873793065352287	-0.873793065352287	23.7	23.7	23.7	23.7	23.7	36.8888888888889	36.8888888888889	36.8888888888889	36.8888888888889	36.8888888888889	No	No	No
DB511	Admission Not Required	649	Male	-1.28	112	24.3	37	98.6	Yes	Yes	Yes	Yes	No	No	No	No	No	No	No	No	No	No	99	-8.07209969647868	94	-1.27829739992746	-1.27829739992746	-1.27829739992746	-1.27829739992746	-1.27829739992746	24.3	24.3	24.3	24.3	24.3	37	37	37	37	37	No	No	No
DB512	Admission Not Required	999	Male	-0.41	116.5	28.2	36.8888888888889	98.4	No	No	No	No	No	No	No	No	No	No	No	No	No	No	98	-2.52941247314494	75	-0.414795594805381	-0.414795594805381	-0.414795594805381	-0.414795594805381	-0.414795594805381	28.2	28.2	28.2	28.2	28.2	36.8888888888889	36.8888888888889	36.8888888888889	36.8888888888889	36.8888888888889	No	No	No
DB513	Admission Not Required	8	Female	-1.73	153	47	37.5555555555556	99.6	No	No	Yes	Yes	No	No	No	No	No	No	No	No	No	Yes	97	2.15686280099798	97	-1.72680664966776	-1.72680664966776	-1.72680664966776	-1.72680664966776	-1.72680664966776	47	47	47	47	47	37.5555555555556	37.5555555555556	37.5555555555556	37.5555555555556	37.5555555555556	No	No	No
DB514	Admission Not Required	794	Male	-1.97	121	27.6	36.7777777777778	98.2	No	No	Yes	No	No	No	No	No	No	No	No	No	No	No	98	-2.52941247314494	95	-1.97057651291878	-1.97057651291878	-1.97057651291878	-1.97057651291878	-1.97057651291878	27.6	27.6	27.6	27.6	27.6	36.7777777777778	36.7777777777778	36.7777777777778	36.7777777777778	36.7777777777778	No	No	No
DB515	Admission Not Required	519	Female	-2.56	147	32.6	36.7777777777778	98.2	No	No	Yes	Yes	No	No	No	No	No	No	No	No	No	No	97	2.15686280099798	97	-2.56348838640396	-2.56348838640396	-2.56348838640396	-2.56348838640396	-2.56348838640396	32.6	32.6	32.6	32.6	32.6	36.7777777777778	36.7777777777778	36.7777777777778	36.7777777777778	36.7777777777778	No	No	No
DB516	Admission Required	113	Male	1.06	132.5	32.6	36.7777777777778	98.2	No	No	Yes	Yes	No	No	Yes	No	No	No	No	No	Yes	No	96	6.21629908943605	91	1.04716313311307	1.04716313311307	1.04716313311307	1.04716313311307	1.04716313311307	32.6	32.6	32.6	32.6	32.6	36.7777777777778	36.7777777777778	36.7777777777778	36.7777777777778	36.7777777777778	No	No	No
DB517	Admission Not Required	6	Male	5.73	139	53.4	36.8888888888889	98.4	No	No	No	No	No	No	No	No	No	No	No	No	No	No	95	9.79697566075274	98	5.73090214521877	5.73090214521877	5.73090214521877	5.73090214521877	5.73090214521877	53.4	53.4	53.4	53.4	53.4	36.8888888888889	36.8888888888889	36.8888888888889	36.8888888888889	36.8888888888889	No	No	No
DB518	Admission Not Required	69	Female	0.39	138	28	36.7777777777778	98.2	Yes	No	No	No	No	No	No	No	No	No	No	No	No	No	99	-8.07209969647868	94	0.398251805155109	0.398251805155109	0.398251805155109	0.398251805155109	0.398251805155109	28	28	28	28	28	36.7777777777778	36.7777777777778	36.7777777777778	36.7777777777778	36.7777777777778	No	No	No
DB519	Admission Not Required	259	Male	-0.68	134	36.5	36.8888888888889	98.4	No	No	No	No	No	No	No	No	Yes	Yes	No	No	No	No	98	-2.52941247314494	95	-0.678143029600006	-0.678143029600006	-0.678143029600006	-0.678143029600006	-0.678143029600006	36.5	36.5	36.5	36.5	36.5	36.8888888888889	36.8888888888889	36.8888888888889	36.8888888888889	36.8888888888889	No	No	No
DB52	Admission Not Required	179	Male	NA	133	31	37	98.6	Yes	Yes	Yes	Yes	No	No	Yes	No	No	No	No	No	No	No	99	-8.07209969647868	94	1.12670304160021	3.10081685854446	1.44597309175916	0.572368082358048	0.797584857296084	31	31	31	31	31	37	37	37	37	37	No	No	No
DB520	Admission Not Required	122	Female	0.69	144	27.7	37	98.6	No	No	No	No	No	No	No	No	Yes	Yes	No	No	No	No	98	-2.52941247314494	90	0.692609435379206	0.692609435379206	0.692609435379206	0.692609435379206	0.692609435379206	27.7	27.7	27.7	27.7	27.7	37	37	37	37	37	No	No	No
DB521	Admission Not Required	564	Female	-0.19	122	28.3	37	98.6	No	No	Yes	Yes	No	No	No	No	No	No	No	No	No	No	98	-2.52941247314494	84	-0.186492017965581	-0.186492017965581	-0.186492017965581	-0.186492017965581	-0.186492017965581	28.3	28.3	28.3	28.3	28.3	37	37	37	37	37	No	No	No
DB522	Admission Not Required	514	Female	-0.53	117	27.4	36.7777777777778	98.2	No	No	Yes	Yes	No	No	No	No	No	No	No	No	No	No	96	6.21629908943605	67	-0.528007060966818	-0.528007060966818	-0.528007060966818	-0.528007060966818	-0.528007060966818	27.4	27.4	27.4	27.4	27.4	36.7777777777778	36.7777777777778	36.7777777777778	36.7777777777778	36.7777777777778	No	No	No
DB523	Admission Not Required	409	Male	0.56	128	36	36.8888888888889	98.4	No	No	Yes	Yes	No	No	No	No	No	No	No	No	No	No	96	6.21629908943605	97	0.56156039200142	0.56156039200142	0.56156039200142	0.56156039200142	0.56156039200142	36	36	36	36	36	36.8888888888889	36.8888888888889	36.8888888888889	36.8888888888889	36.8888888888889	No	No	No
DB524	Admission Not Required	296	Male	-1.44	140	30.4	36.7777777777778	98.2	No	No	Yes	Yes	No	No	No	No	No	No	No	No	No	No	98	-2.52941247314494	89	-1.44215018049127	-1.44215018049127	-1.44215018049127	-1.44215018049127	-1.44215018049127	30.4	30.4	30.4	30.4	30.4	36.7777777777778	36.7777777777778	36.7777777777778	36.7777777777778	36.7777777777778	No	No	No
DB525	Admission Not Required	148	Male	0.96	124	26.1	37	98.6	No	No	Yes	Yes	No	No	No	No	No	No	No	No	No	No	98	-2.52941247314494	90	0.961416744533691	0.961416744533691	0.961416744533691	0.961416744533691	0.961416744533691	26.1	26.1	26.1	26.1	26.1	37	37	37	37	37	No	No	No
DB526	Admission Not Required	141	Male	-0.26	153.5	23.1	36.7777777777778	98.2	No	No	No	No	No	No	No	No	Yes	No	No	No	No	No	98	-2.52941247314494	90	-0.258478443574471	-0.258478443574471	-0.258478443574471	-0.258478443574471	-0.258478443574471	23.1	23.1	23.1	23.1	23.1	36.7777777777778	36.7777777777778	36.7777777777778	36.7777777777778	36.7777777777778	No	No	No
DB527	Admission Not Required	451	Male	-1.25	153	37	38.6666666666667	101.6	Yes	Yes	Yes	Yes	No	No	No	No	No	No	No	No	No	No	99	-8.07209969647868	95	-1.24690341097698	-1.24690341097698	-1.24690341097698	-1.24690341097698	-1.24690341097698	37	37	37	37	37	38.6666666666667	38.6666666666667	38.6666666666667	38.6666666666667	38.6666666666667	No	No	No
DB528	Admission Not Required	663	Male	-1.73	126	27.4	37	98.6	No	No	Yes	Yes	No	No	No	No	No	No	No	No	No	No	98	-2.52941247314494	94	-1.73356841238032	-1.73356841238032	-1.73356841238032	-1.73356841238032	-1.73356841238032	27.4	27.4	27.4	27.4	27.4	37	37	37	37	37	No	No	No
DB529	Admission Not Required	394	Female	0.05	190.5	36.6	38.6666666666667	101.6	Yes	Yes	Yes	Yes	No	No	No	No	No	No	No	No	No	Yes	97	2.15686280099798	90	0.0471142366289752	0.0471142366289752	0.0471142366289752	0.0471142366289752	0.0471142366289752	36.6	36.6	36.6	36.6	36.6	38.6666666666667	38.6666666666667	38.6666666666667	38.6666666666667	38.6666666666667	No	No	No
DB53	Admission Not Required	992	Female	NA	110.5	20	37	98.6	No	No	Yes	Yes	No	No	Yes	No	No	No	No	No	No	No	95	9.79697566075274	90	-2.21726586392668	-4.91458637717187	-3.12511537568969	-0.0562671088448155	-3.12511537568969	20	20	20	20	20	37	37	37	37	37	No	No	No
DB530	Admission Not Required	74	Female	0.95	106	30.9	36.7777777777778	98.2	No	No	Yes	Yes	No	No	No	No	No	No	No	No	No	No	93	15.8974879610758	89	0.952576997080631	0.952576997080631	0.952576997080631	0.952576997080631	0.952576997080631	30.9	30.9	30.9	30.9	30.9	36.7777777777778	36.7777777777778	36.7777777777778	36.7777777777778	36.7777777777778	No	No	No
DB531	Admission Not Required	894	Female	-1.05	128	27.1	37	98.6	Yes	Yes	Yes	Yes	No	No	No	No	No	No	No	No	No	No	98	-2.52941247314494	67	-1.04416602591405	-1.04416602591405	-1.04416602591405	-1.04416602591405	-1.04416602591405	27.1	27.1	27.1	27.1	27.1	37	37	37	37	37	No	No	No
DB532	Admission Not Required	75	Male	-1.35	130	33.2	37.2222222222222	99	Yes	Yes	Yes	Yes	No	No	No	No	No	No	No	No	No	No	97	2.15686280099798	58	-1.34508469978954	-1.34508469978954	-1.34508469978954	-1.34508469978954	-1.34508469978954	33.2	33.2	33.2	33.2	33.2	37.2222222222222	37.2222222222222	37.2222222222222	37.2222222222222	37.2222222222222	No	No	No
DB533	Admission Required	825	Female	-1.58	140	33.5	38.3333333333333	101	Yes	Yes	No	No	No	No	No	No	No	No	No	No	No	No	98	-2.52941247314494	96	-1.57447024075681	-1.57447024075681	-1.57447024075681	-1.57447024075681	-1.57447024075681	33.5	33.5	33.5	33.5	33.5	38.3333333333333	38.3333333333333	38.3333333333333	38.3333333333333	38.3333333333333	No	No	No
DB534	Admission Not Required	500	Male	-1.02	146	42.3	36.8888888888889	98.4	No	No	Yes	No	No	No	No	No	No	No	No	No	No	No	96	6.21629908943605	94	-1.01998528954994	-1.01998528954994	-1.01998528954994	-1.01998528954994	-1.01998528954994	42.3	42.3	42.3	42.3	42.3	36.8888888888889	36.8888888888889	36.8888888888889	36.8888888888889	36.8888888888889	No	No	No
DB535	Admission Not Required	754	Male	-1.71	102	30.4	36.8888888888889	98.4	Yes	Yes	No	No	No	No	No	No	No	No	No	No	No	No	98	-2.52941247314494	88	-1.70775315123496	-1.70775315123496	-1.70775315123496	-1.70775315123496	-1.70775315123496	30.4	30.4	30.4	30.4	30.4	36.8888888888889	36.8888888888889	36.8888888888889	36.8888888888889	36.8888888888889	No	No	No
DB536	Admission Not Required	343	Male	-2.19	104	31.4	37	98.6	No	No	Yes	Yes	No	No	No	No	Yes	Yes	No	No	No	No	92	18.5426872233337	87	-2.18620380166532	-2.18620380166532	-2.18620380166532	-2.18620380166532	-2.18620380166532	31.4	31.4	31.4	31.4	31.4	37	37	37	37	37	No	No	No
DB537	Admission Not Required	157	Male	-0.63	119	42.4	37	98.6	No	No	Yes	Yes	No	No	No	No	No	No	No	No	No	No	98	-2.52941247314494	90	-0.632196826303095	-0.632196826303095	-0.632196826303095	-0.632196826303095	-0.632196826303095	42.4	42.4	42.4	42.4	42.4	37	37	37	37	37	No	No	No
DB538	Admission Not Required	1229	Male	-2.56	106.5	25.4	37.2222222222222	99	Yes	Yes	Yes	Yes	No	No	No	Yes	No	No	No	No	No	No	87.5	28.2238760949734	93	-2.55816900816708	-2.55816900816708	-2.55816900816708	-2.55816900816708	-2.55816900816708	25.4	25.4	25.4	25.4	25.4	37.2222222222222	37.2222222222222	37.2222222222222	37.2222222222222	37.2222222222222	No	No	No
DB54	Admission Required	75	Female	-0.2	135	34	37	98.6	No	No	Yes	Yes	No	No	Yes	No	No	No	Yes	Yes	Yes	No	87	29.1314244964792	91	-0.194507721120513	-0.194507721120513	-0.194507721120513	-0.194507721120513	-0.194507721120513	34	34	34	34	34	37	37	37	37	37	No	No	No
DB544	Admission Required	47	Male	-0.97	170	34.9	36.8888888888889	98.4	Yes	Yes	Yes	Yes	No	No	Yes	No	No	No	Yes	No	Yes	No	98	-2.52941247314494	92	-1.00404598299786	-1.00404598299786	-1.00404598299786	-1.00404598299786	-1.00404598299786	34.9	34.9	34.9	34.9	34.9	36.8888888888889	36.8888888888889	36.8888888888889	36.8888888888889	36.8888888888889	No	No	No
DB545	Admission Required	120	Female	-0.92	119	45.8	37	98.6	Yes	Yes	Yes	Yes	No	No	Yes	No	No	No	Yes	No	Yes	No	88	27.2883987859147	87	-0.925507621651861	-0.925507621651861	-0.925507621651861	-0.925507621651861	-0.925507621651861	45.8	45.8	45.8	45.8	45.8	37	37	37	37	37	No	No	No
DB546	Admission Required	60	Male	2.03	116	35.5	37	98.6	Yes	Yes	Yes	Yes	No	No	No	No	No	No	No	No	No	No	97	2.15686280099798	85	2.00228035454456	2.00228035454456	2.00228035454456	2.00228035454456	2.00228035454456	35.5	35.5	35.5	35.5	35.5	37	37	37	37	37	No	No	No
DB547	Admission Required	450	Female	0.01	112	31.7	36.8888888888889	98.4	No	No	Yes	Yes	Yes	No	No	No	No	No	No	No	Yes	Yes	97	2.15686280099798	96	0.0112552285162675	0.0112552285162675	0.0112552285162675	0.0112552285162675	0.0112552285162675	31.7	31.7	31.7	31.7	31.7	36.8888888888889	36.8888888888889	36.8888888888889	36.8888888888889	36.8888888888889	No	No	No
DB55	Admission Not Required	278	Male	-0.98	179	56	37.8888888888889	100.2	Yes	Yes	Yes	Yes	No	No	Yes	No	No	No	No	No	No	No	98	-2.52941247314494	91	-0.976436672686075	-0.976436672686075	-0.976436672686075	-0.976436672686075	-0.976436672686075	56	56	56	56	56	37.8888888888889	37.8888888888889	37.8888888888889	37.8888888888889	37.8888888888889	No	No	No
DB553	Admission Required	240	Male	-0.8	146	53	39.3333333333333	102.8	Yes	Yes	Yes	Yes	Yes	Yes	Yes	No	No	No	No	No	Yes	No	99	-8.07209969647868	94	-0.800868184064716	-0.800868184064716	-0.800868184064716	-0.800868184064716	-0.800868184064716	53	53	53	53	53	39.3333333333333	39.3333333333333	39.3333333333333	39.3333333333333	39.3333333333333	No	No	No
DB554	Admission Required	152	Male	-1.99	120	53.3	37	98.6	No	No	Yes	No	No	No	Yes	No	No	No	No	No	No	Yes	93	15.8974879610758	85	-1.99514670439819	-1.99514670439819	-1.99514670439819	-1.99514670439819	-1.99514670439819	53.3	53.3	53.3	53.3	53.3	37	37	37	37	37	No	No	No
DB555	Admission Required	723	Male	-2.5	135	42.6	37	98.6	Yes	Yes	Yes	Yes	No	No	Yes	No	No	No	No	No	Yes	Yes	96	6.21629908943605	91	-2.49765104607342	-2.49765104607342	-2.49765104607342	-2.49765104607342	-2.49765104607342	42.6	42.6	42.6	42.6	42.6	37	37	37	37	37	No	No	No
DB556	Admission Required	424	Male	-1.8	122	38.1	37	98.6	No	No	Yes	Yes	No	No	Yes	No	No	No	No	No	Yes	No	87	29.1314244964792	95	-1.79953561122074	-1.79953561122074	-1.79953561122074	-1.79953561122074	-1.79953561122074	38.1	38.1	38.1	38.1	38.1	37	37	37	37	37	No	No	No
DB557	Admission Not Required	326	Male	-0.9	126	32.8	37	98.6	Yes	Yes	Yes	Yes	No	No	No	No	Yes	Yes	No	No	Yes	No	93	15.8974879610758	98	-0.906470338530818	-0.906470338530818	-0.906470338530818	-0.906470338530818	-0.906470338530818	32.8	32.8	32.8	32.8	32.8	37	37	37	37	37	No	No	No
DB56	Admission Not Required	148	Female	NA	123	38	37	98.6	No	No	Yes	Yes	No	No	Yes	No	No	No	No	No	No	No	96	6.21629908943605	97	-3.05047098359322	-1.70494554364199	-3.05047098359322	-1.70494554364199	2.25669955383793	38	38	38	38	38	37	37	37	37	37	No	No	No
DB57	Admission Required	58	Male	NA	159	38	37	98.6	No	No	Yes	Yes	No	No	Yes	No	No	No	Yes	Yes	No	No	90	23.2289624974767	96	-0.463297032863243	-4.59983910707747	-4.81814976875263	2.53490513230501	-0.463297032863243	38	38	38	38	38	37	37	37	37	37	No	No	No
DB58	Admission Not Required	1160	Female	-2.05	124	42	37	98.6	No	No	Yes	Yes	No	No	Yes	No	No	No	No	No	No	No	96	6.21629908943605	95	-2.05373866631074	-2.05373866631074	-2.05373866631074	-2.05373866631074	-2.05373866631074	42	42	42	42	42	37	37	37	37	37	No	No	No
DB59	Admission Not Required	35	Male	NA	148	35	37	98.6	No	No	Yes	Yes	No	No	Yes	No	No	No	No	No	No	No	96	6.21629908943605	92	4.21560515801313	5.90823005964527	6.1686338906656	0.845818147510449	-1.98119616713184	35	35	35	35	35	37	37	37	37	37	No	No	No
DB60	Admission Not Required	1470	Male	NA	119	38	37.5555555555556	99.6	Yes	Yes	No	No	No	No	No	No	No	No	No	No	No	No	99	-8.07209969647868	97	-1.81995542409603	-0.169278402062976	-1.81995542409603	-3.16267052773573	-2.46669728894819	38	38	38	38	38	37.5555555555556	37.5555555555556	37.5555555555556	37.5555555555556	37.5555555555556	No	No	No
DB61	Admission Not Required	437	Female	-0.34	119.5	31	37	98.6	No	No	No	No	No	No	No	No	Yes	Yes	No	No	No	No	99	-8.07209969647868	94	-0.344100469834432	-0.344100469834432	-0.344100469834432	-0.344100469834432	-0.344100469834432	31	31	31	31	31	37	37	37	37	37	No	No	No
DB62	Admission Not Required	57	Male	NA	160	32	NA	NA	Yes	No	Yes	No	No	No	No	No	No	No	No	No	No	No	88	27.2883987859147	86	2.53490513230501	3.56459558046231	5.12701856658428	1.58392099778572	1.29514406628214	32	32	32	32	32	38.3333333333333	37.2222222222222	37	36.6666666666667	39.4444444444444	No	No	No
DB63	Admission Not Required	208	Male	0.07	156	39	39.3333333333333	102.8	Yes	No	Yes	Yes	No	No	Yes	No	No	No	No	No	No	No	99	-8.07209969647868	95	0.0756391163858063	0.0756391163858063	0.0756391163858063	0.0756391163858063	0.0756391163858063	39	39	39	39	39	39.3333333333333	39.3333333333333	39.3333333333333	39.3333333333333	39.3333333333333	No	No	No
DB64	Admission Not Required	263	Female	-0.48	114	40	37	98.6	Yes	Yes	Yes	Yes	No	No	Yes	No	No	No	No	No	No	No	95	9.79697566075274	97	-0.478805891636476	-0.478805891636476	-0.478805891636476	-0.478805891636476	-0.478805891636476	40	40	40	40	40	37	37	37	37	37	No	No	No
DB65	Admission Required	1169	Male	-0.39	110	33	NA	NA	No	No	No	No	No	No	No	No	No	No	No	No	No	No	99	-8.07209969647868	90	-0.388328622803906	-0.388328622803906	-0.388328622803906	-0.388328622803906	-0.388328622803906	33	33	33	33	33	36.8888888888889	36.8888888888889	37.1111111111111	37.1111111111111	36.7777777777778	No	No	No
DB66	Admission Not Required	392	Female	-0.92	155	29	38.3333333333333	101	Yes	Yes	Yes	Yes	No	No	Yes	No	No	No	No	No	No	No	98	-2.52941247314494	96	-0.923367866869765	-0.923367866869765	-0.923367866869765	-0.923367866869765	-0.923367866869765	29	29	29	29	29	38.3333333333333	38.3333333333333	38.3333333333333	38.3333333333333	38.3333333333333	No	No	No
DB69	Admission Not Required	1793	Male	NA	110	23	36.8888888888889	98.4	Yes	Yes	No	No	No	No	No	No	Yes	No	No	No	No	No	99	-8.07209969647868	97	-1.9147089253793	-2.79977600005923	-4.31722586234848	-1.38295741876251	-2.79977600005923	23	23	23	23	23	36.8888888888889	36.8888888888889	36.8888888888889	36.8888888888889	36.8888888888889	No	No	No
DB70	Admission Required	1808	Male	NA	118	26	37.1111111111111	98.8	No	No	No	No	No	No	No	Yes	No	No	No	No	No	No	96	6.21629908943605	88	-1.14736685223428	-1.4464175699988	-1.97669794112653	-1.97669794112653	-2.43323614712462	26	26	26	26	26	37.1111111111111	37.1111111111111	37.1111111111111	37.1111111111111	37.1111111111111	No	No	No
DB71	Admission Not Required	565	Male	-1.75	109	31	37.1111111111111	98.8	No	No	Yes	Yes	No	No	No	No	No	No	No	No	No	No	99	-8.07209969647868	92	-1.75072597701772	-1.75072597701772	-1.75072597701772	-1.75072597701772	-1.75072597701772	31	31	31	31	31	37.1111111111111	37.1111111111111	37.1111111111111	37.1111111111111	37.1111111111111	No	No	No
DB72	Admission Not Required	63	Male	NA	128	34	37.6666666666667	99.8	No	No	Yes	Yes	Yes	Yes	No	No	No	No	No	No	No	No	98	-2.52941247314494	95	2.47779734790637	2.81492187008513	2.81492187008513	3.14949171537123	2.70372206665698	34	34	34	34	34	37.6666666666667	37.6666666666667	37.6666666666667	37.6666666666667	37.6666666666667	No	No	No
DB73	Admission Required	1055	Male	-0.62	101.5	30	36.7777777777778	98.2	No	No	No	No	No	No	No	No	No	No	No	No	No	No	99	-8.07209969647868	95	-0.620394994892365	-0.620394994892365	-0.620394994892365	-0.620394994892365	-0.620394994892365	30	30	30	30	30	36.7777777777778	36.7777777777778	36.7777777777778	36.7777777777778	36.7777777777778	No	No	No
DB74	Admission Not Required	1098	Female	-1.85	107	33	37	98.6	Yes	Yes	Yes	Yes	No	No	No	No	No	No	No	No	No	No	98	-2.52941247314494	98	-1.85092812059542	-1.85092812059542	-1.85092812059542	-1.85092812059542	-1.85092812059542	33	33	33	33	33	37	37	37	37	37	No	No	No
DB75	Admission Not Required	265	Female	1.61	117	30	36.8888888888889	98.4	No	No	Yes	Yes	No	No	No	No	No	No	No	No	No	No	97	2.15686280099798	96	1.61387294945222	1.61387294945222	1.61387294945222	1.61387294945222	1.61387294945222	30	30	30	30	30	36.8888888888889	36.8888888888889	36.8888888888889	36.8888888888889	36.8888888888889	No	No	No
DB76	Admission Required	89	Male	NA	163	37	37.4444444444444	99.4	No	No	Yes	Yes	No	No	No	No	No	No	No	No	No	No	97	2.15686280099798	78	0.608537550966856	0.878092449953308	0.608537550966856	5.88300973286047	1.26961913524321	37	37	37	37	37	37.4444444444444	37.4444444444444	37.4444444444444	37.4444444444444	37.4444444444444	No	No	No
DB77	Admission Not Required	598	Female	NA	103	38	37.4444444444444	99.4	No	No	No	No	No	No	No	No	No	No	No	No	No	No	98	-2.52941247314494	97	-0.0306426921253598	-4.51674881193409	-0.775456435760642	-2.24069968944931	-2.132484554855	38	38	38	38	38	37.4444444444444	37.4444444444444	37.4444444444444	37.4444444444444	37.4444444444444	No	No	No
DB78	Admission Not Required	982	Female	-2.22	169	45	37.6666666666667	99.8	No	No	Yes	Yes	No	No	No	No	No	No	No	No	No	No	97	2.15686280099798	96	-2.21726586392668	-2.21726586392668	-2.21726586392668	-2.21726586392668	-2.21726586392668	45	45	45	45	45	37.6666666666667	37.6666666666667	37.6666666666667	37.6666666666667	37.6666666666667	No	No	No
DB79	Admission Not Required	6	Female	-1.99	126	54	37	98.6	No	No	No	No	No	No	No	No	No	No	No	No	No	No	96	6.21629908943605	97	-1.98600314705467	-1.98600314705467	-1.98600314705467	-1.98600314705467	-1.98600314705467	54	54	54	54	54	37	37	37	37	37	No	No	No
DB80	Admission Not Required	665	Male	-1.28	118.5	29	37.1111111111111	98.8	No	No	Yes	Yes	No	No	No	No	No	No	No	No	No	No	98	-2.52941247314494	96	-1.27829739992746	-1.27829739992746	-1.27829739992746	-1.27829739992746	-1.27829739992746	29	29	29	29	29	37.1111111111111	37.1111111111111	37.1111111111111	37.1111111111111	37.1111111111111	No	No	No
DB81	Admission Not Required	919	Male	-0.87	134	36	38.8888888888889	102	Yes	Yes	No	No	No	No	No	No	No	No	No	No	Yes	No	99	-8.07209969647868	91	-0.875016670908056	-0.875016670908056	-0.875016670908056	-0.875016670908056	-0.875016670908056	36	36	36	36	36	38.8888888888889	38.8888888888889	38.8888888888889	38.8888888888889	38.8888888888889	No	No	No
DB82	Admission Required	982	Female	NA	167	42	39.4444444444444	103	Yes	Yes	Yes	Yes	No	No	No	No	No	No	No	No	No	No	95	9.79697566075274	88	-2.21726586392668	-1.41157978167946	-5.54090122769063	-2.30363736974878	-2.21726586392668	42	42	42	42	42	39.4444444444444	39.4444444444444	39.4444444444444	39.4444444444444	39.4444444444444	No	No	No
DB83	Admission Not Required	1127	Female	-1.24	104	35	37	98.6	No	No	No	No	No	No	No	No	No	No	No	No	No	No	99	-8.07209969647868	94	-1.23901052034532	-1.23901052034532	-1.23901052034532	-1.23901052034532	-1.23901052034532	35	35	35	35	35	37	37	37	37	37	No	No	No
DB84	Admission Required	86	Male	-4.85	151	42	36.8888888888889	98.4	No	No	Yes	Yes	No	No	Yes	No	No	No	Yes	No	Yes	No	85	32.512752066698	95	-4.84595929681771	-4.84595929681771	-4.84595929681771	-4.84595929681771	-4.84595929681771	42	42	42	42	42	36.8888888888889	36.8888888888889	36.8888888888889	36.8888888888889	36.8888888888889	No	No	No
DB85	Admission Not Required	620	Female	-0.51	148.5	33	37	98.6	No	No	Yes	Yes	No	No	No	No	No	No	No	No	No	No	97	2.15686280099798	95	-0.512713362454928	-0.512713362454928	-0.512713362454928	-0.512713362454928	-0.512713362454928	33	33	33	33	33	37	37	37	37	37	No	No	No
DB86	Admission Not Required	567	Male	-2.8	109.5	33	37.5555555555556	99.6	Yes	Yes	No	No	No	No	No	No	No	No	No	No	No	No	98	-2.52941247314494	89	-2.80436045539258	-2.80436045539258	-2.80436045539258	-2.80436045539258	-2.80436045539258	33	33	33	33	33	37.5555555555556	37.5555555555556	37.5555555555556	37.5555555555556	37.5555555555556	No	No	No
DB87	Admission Not Required	32	Male	NA	124	34	36.7777777777778	98.2	No	No	No	No	No	No	No	No	No	No	No	No	No	No	95	9.79697566075274	95	-1.57785129102838	3.56459558046231	1.58392099778572	-0.820341973822732	0.375219791630513	34	34	34	34	34	36.7777777777778	36.7777777777778	36.7777777777778	36.7777777777778	36.7777777777778	No	No	No
DB88	Admission Not Required	1012	Male	NA	126	42	37	98.6	No	No	Yes	Yes	No	No	No	No	No	No	No	No	No	No	99	-8.07209969647868	97	-2.73826211720587	-1.92834685419961	-1.92834685419961	-1.19274411475978	0.677315999621537	42	42	42	42	42	37	37	37	37	37	No	No	No
DB89	Admission Required	1409	Male	-2.32	123	40	37	98.6	No	No	No	No	No	No	No	No	No	No	No	No	No	No	97	2.15686280099798	90	-2.31887929540039	-2.31887929540039	-2.31887929540039	-2.31887929540039	-2.31887929540039	40	40	40	40	40	37	37	37	37	37	No	No	No
DB90	Admission Required	66	Male	-0.4	194	40	36.6666666666667	98	No	No	Yes	Yes	No	No	Yes	No	No	No	Yes	No	No	No	95	9.79697566075274	94	-0.395650026643405	-0.395650026643405	-0.395650026643405	-0.395650026643405	-0.395650026643405	40	40	40	40	40	36.6666666666667	36.6666666666667	36.6666666666667	36.6666666666667	36.6666666666667	No	No	No
DB91	Admission Not Required	1602	Male	0.43	113	28	37	98.6	Yes	Yes	No	No	No	No	No	No	No	No	No	No	No	No	97	2.15686280099798	95	0.432004054232211	0.432004054232211	0.432004054232211	0.432004054232211	0.432004054232211	28	28	28	28	28	37	37	37	37	37	No	No	No
DB93	Admission Not Required	429	Male	-1.77	104	47	37.3333333333333	99.2	No	No	Yes	Yes	No	No	Yes	No	No	No	No	Yes	No	No	99	-8.07209969647868	87	-1.77554442070958	-1.77554442070958	-1.77554442070958	-1.77554442070958	-1.77554442070958	47	47	47	47	47	37.3333333333333	37.3333333333333	37.3333333333333	37.3333333333333	37.3333333333333	No	No	No
DB94	Admission Not Required	787	Female	NA	149	27	37.3333333333333	99.2	Yes	Yes	Yes	Yes	No	No	No	No	No	No	No	No	No	No	98	-2.52941247314494	94	-0.492015444606347	-0.876215593719749	-3.21150137142407	-1.2849182543388	-0.129831273323368	27	27	27	27	27	37.3333333333333	37.3333333333333	37.3333333333333	37.3333333333333	37.3333333333333	No	No	No
DB95	Admission Not Required	879	Female	NA	117	26	37.3333333333333	99.2	No	No	Yes	Yes	No	No	No	No	No	No	No	No	No	No	97	2.15686280099798	90	-2.62516736605725	-0.912596907795803	-1.71290464401293	-0.912596907795803	0.435094359392445	26	26	26	26	26	37.3333333333333	37.3333333333333	37.3333333333333	37.3333333333333	37.3333333333333	No	No	No
DB96	Admission Not Required	157	Female	-0.48	171	32	37	98.6	No	No	Yes	Yes	No	No	Yes	No	No	No	No	Yes	No	No	99	-8.07209969647868	94	-0.485400071342088	-0.485400071342088	-0.485400071342088	-0.485400071342088	-0.485400071342088	32	32	32	32	32	37	37	37	37	37	No	No	No
DB97	Admission Required	38	Male	-1.35	170	80	37.4444444444444	99.4	Yes	Yes	Yes	Yes	No	No	Yes	No	No	No	Yes	Yes	Yes	No	52	63.1202340544359	85	-1.38262158927673	-1.38262158927673	-1.38262158927673	-1.38262158927673	-1.38262158927673	80	80	80	80	80	37.4444444444444	37.4444444444444	37.4444444444444	37.4444444444444	37.4444444444444	No	No	No
DB98	Admission Not Required	350	Male	-1.48	NA	NA	37.4444444444444	99.4	No	No	No	No	No	No	No	No	Yes	Yes	No	No	No	No	NA	NA	NA	-1.48	-1.48	-1.48	-1.48	-1.48	NA	NA	NA	NA	NA	37.4444444444444	37.4444444444444	37.4444444444444	37.4444444444444	37.4444444444444	No	No	No
DB99	Admission Not Required	740	Female	-1.14	118	26	37	98.6	No	No	Yes	Yes	No	No	No	No	No	No	No	No	No	No	99	-8.07209969647868	91	-1.13506105394941	-1.13506105394941	-1.13506105394941	-1.13506105394941	-1.13506105394941	26	26	26	26	26	37	37	37	37	37	No	No	No
DE1003	Admission Required	253	Female	-0.16	135	34.3	39.5555555555556	103.2	Yes	Yes	Yes	Yes	No	No	Yes	No	No	No	No	No	Yes	No	92	18.5426872233337	96	-0.15522243834788	-0.15522243834788	-0.15522243834788	-0.15522243834788	-0.15522243834788	34.3	34.3	34.3	34.3	34.3	39.5555555555556	39.5555555555556	39.5555555555556	39.5555555555556	39.5555555555556	No	No	No
DE1007	Admission Required	261	Male	-1.15	173	34.1	38.8888888888889	102	Yes	Yes	No	No	Yes	Yes	No	No	Yes	Yes	No	No	Yes	No	98	-2.52941247314494	95	-1.14472780815262	-1.14472780815262	-1.14472780815262	-1.14472780815262	-1.14472780815262	34.1	34.1	34.1	34.1	34.1	38.8888888888889	38.8888888888889	38.8888888888889	38.8888888888889	38.8888888888889	No	No	No
DE1008	Admission Required	105	Female	-2.23	182	30.1	37	98.6	No	No	Yes	Yes	No	No	Yes	No	No	No	Yes	No	Yes	No	98	-2.52941247314494	86	-2.23870774223543	-2.23870774223543	-2.23870774223543	-2.23870774223543	-2.23870774223543	30.1	30.1	30.1	30.1	30.1	37	37	37	37	37	No	No	No
DE1014	Admission Required	98	Male	0.17	123	58.9	37	98.6	No	No	Yes	Yes	No	No	Yes	No	Yes	Yes	No	No	Yes	No	96	6.21629908943605	81	0.164253761995806	0.164253761995806	0.164253761995806	0.164253761995806	0.164253761995806	58.9	58.9	58.9	58.9	58.9	37	37	37	37	37	No	No	No
DE1015	Admission Required	39	Female	0.05	138.5	51.4	37	98.6	No	No	Yes	Yes	No	No	No	No	No	No	Yes	No	Yes	No	94	13	56	0.0220721114560979	0.0220721114560979	0.0220721114560979	0.0220721114560979	0.0220721114560979	51.4	51.4	51.4	51.4	51.4	37	37	37	37	37	No	No	No
DE1016	Admission Required	86	Male	3.26	121	35.3	37	98.6	No	No	No	No	No	No	No	No	No	No	No	No	Yes	No	98	-2.52941247314494	97	3.26338829943328	3.26338829943328	3.26338829943328	3.26338829943328	3.26338829943328	35.3	35.3	35.3	35.3	35.3	37	37	37	37	37	No	No	No
DE1028	Admission Required	36	Male	-2.37	126	31.6	37	98.6	No	No	Yes	Yes	No	No	Yes	No	No	No	No	No	No	No	94	13	78	-2.40325300497134	-2.40325300497134	-2.40325300497134	-2.40325300497134	-2.40325300497134	31.6	31.6	31.6	31.6	31.6	37	37	37	37	37	No	No	No
DE1029	Admission Required	114	Male	-4.08	137	54.5	37	98.6	No	No	Yes	Yes	No	No	Yes	No	No	No	Yes	No	Yes	No	95	9.79697566075274	71	-4.08869215455482	-4.08869215455482	-4.08869215455482	-4.08869215455482	-4.08869215455482	54.5	54.5	54.5	54.5	54.5	37	37	37	37	37	No	No	No
DE1030	Admission Required	95	Female	-1.71	166	70.7	37	98.6	No	No	Yes	Yes	No	No	Yes	No	No	No	Yes	No	Yes	No	92	18.5426872233337	85	-1.72127025171145	-1.72127025171145	-1.72127025171145	-1.72127025171145	-1.72127025171145	70.7	70.7	70.7	70.7	70.7	37	37	37	37	37	No	No	No
DE1031	Admission Required	583	Male	0.28	98	24.3	39.4444444444444	103	Yes	Yes	No	No	No	No	No	No	No	No	No	No	Yes	No	96	6.21629908943605	97	0.282541183054238	0.282541183054238	0.282541183054238	0.282541183054238	0.282541183054238	24.3	24.3	24.3	24.3	24.3	39.4444444444444	39.4444444444444	39.4444444444444	39.4444444444444	39.4444444444444	Yes	Yes	No
DE1032	Admission Required	77	Male	-0.4	156	41.2	37	98.6	No	No	Yes	Yes	No	No	No	No	Yes	Yes	No	No	Yes	No	98	-2.52941247314494	91	-0.395650026643405	-0.395650026643405	-0.395650026643405	-0.395650026643405	-0.395650026643405	41.2	41.2	41.2	41.2	41.2	37	37	37	37	37	No	No	No
DE1033	Admission Not Required	245	Female	-1.68	132	30.3	37	98.6	No	No	Yes	Yes	No	No	No	No	Yes	Yes	No	No	No	No	98	-2.52941247314494	93	-1.67339340588092	-1.67339340588092	-1.67339340588092	-1.67339340588092	-1.67339340588092	30.3	30.3	30.3	30.3	30.3	37	37	37	37	37	No	No	No
DE1034	Admission Not Required	334	Female	-0.27	137	38.9	37.2222222222222	99	No	No	No	No	No	No	No	No	No	No	No	No	No	No	95.5	8.0593248000005	87	-0.275483141343238	-0.275483141343238	-0.275483141343238	-0.275483141343238	-0.275483141343238	38.9	38.9	38.9	38.9	38.9	37.2222222222222	37.2222222222222	37.2222222222222	37.2222222222222	37.2222222222222	No	No	No
DE1035	Admission Not Required	444	Male	1.43	123	27.8	36.7777777777778	98.2	No	No	No	No	No	No	No	No	Yes	Yes	No	No	No	No	99	-8.07209969647868	93	1.42696677335315	1.42696677335315	1.42696677335315	1.42696677335315	1.42696677335315	27.8	27.8	27.8	27.8	27.8	36.7777777777778	36.7777777777778	36.7777777777778	36.7777777777778	36.7777777777778	No	No	No
DE1036	Admission Not Required	51	Female	0.56	165	41.4	37.2222222222222	99	No	No	Yes	Yes	No	No	No	No	No	No	No	No	No	No	92	18.5426872233337	93	0.528035762246329	0.528035762246329	0.528035762246329	0.528035762246329	0.528035762246329	41.4	41.4	41.4	41.4	41.4	37.2222222222222	37.2222222222222	37.2222222222222	37.2222222222222	37.2222222222222	No	No	No
DE1037	Admission Not Required	518	Male	-0.63	114	33.4	37.2222222222222	99	Yes	Yes	Yes	Yes	No	No	No	No	No	No	No	No	No	No	96	6.21629908943605	92	-0.636943425080317	-0.636943425080317	-0.636943425080317	-0.636943425080317	-0.636943425080317	33.4	33.4	33.4	33.4	33.4	37.2222222222222	37.2222222222222	37.2222222222222	37.2222222222222	37.2222222222222	No	No	No
DE1038	Admission Not Required	154	Female	-0.61	146	41.8	37.2222222222222	99	No	No	Yes	Yes	No	No	No	No	No	No	No	No	No	No	98	-2.52941247314494	84	-0.612083210977569	-0.612083210977569	-0.612083210977569	-0.612083210977569	-0.612083210977569	41.8	41.8	41.8	41.8	41.8	37.2222222222222	37.2222222222222	37.2222222222222	37.2222222222222	37.2222222222222	No	No	No
DE1039	Admission Not Required	155	Male	-1.02	140	43.2	36.7777777777778	98.2	No	No	Yes	Yes	No	No	No	No	No	No	No	No	No	No	99	-8.07209969647868	95	-1.02247074652375	-1.02247074652375	-1.02247074652375	-1.02247074652375	-1.02247074652375	43.2	43.2	43.2	43.2	43.2	36.7777777777778	36.7777777777778	36.7777777777778	36.7777777777778	36.7777777777778	No	No	No
DE104	Admission Required	38	Male	NA	140	40	37	98.6	No	No	Yes	Yes	No	No	Yes	No	No	No	No	No	No	No	89	25.3263881338977	74	2.91725531751609	1.86471886062573	7.47065304576725	2.91725531751609	2.66390863445407	40	40	40	40	40	37	37	37	37	37	No	No	No
DE1040	Admission Not Required	585	Male	2.67	113	31.8	36.7777777777778	98.2	No	No	No	No	No	No	No	No	No	No	No	No	No	No	99	-8.07209969647868	96	2.66833983401568	2.66833983401568	2.66833983401568	2.66833983401568	2.66833983401568	31.8	31.8	31.8	31.8	31.8	36.7777777777778	36.7777777777778	36.7777777777778	36.7777777777778	36.7777777777778	No	No	No
DE1041	Admission Required	41	Male	-1.16	145	33.1	36.7777777777778	98.2	No	No	No	No	No	No	No	No	No	No	No	No	No	No	93	15.8974879610758	69	-1.19141501352153	-1.19141501352153	-1.19141501352153	-1.19141501352153	-1.19141501352153	33.1	33.1	33.1	33.1	33.1	36.7777777777778	36.7777777777778	36.7777777777778	36.7777777777778	36.7777777777778	No	No	No
DE1042	Admission Not Required	161	Female	-1.42	156.5	38.1	37.1111111111111	98.8	Yes	No	Yes	Yes	No	No	No	No	No	No	No	No	No	No	94.5	11.4406523702193	87	-1.41840057235863	-1.41840057235863	-1.41840057235863	-1.41840057235863	-1.41840057235863	38.1	38.1	38.1	38.1	38.1	37.1111111111111	37.1111111111111	37.1111111111111	37.1111111111111	37.1111111111111	No	No	No
DE1043	Admission Not Required	10	Male	-1.9	122.5	52.2	NA	NA	No	No	No	No	Yes	Yes	No	Yes	No	No	No	No	No	No	96.5	4.25428843741901	84	-1.89877982386414	-1.89877982386414	-1.89877982386414	-1.89877982386414	-1.89877982386414	52.2	52.2	52.2	52.2	52.2	36.7777777777778	36.7777777777778	36.7777777777778	36.1111111111111	36.7777777777778	No	No	No
DE1044	Admission Not Required	481	Male	-1.54	114.5	43.8	36.7777777777778	98.2	No	No	Yes	Yes	No	No	No	No	No	No	No	No	No	No	99.5	-11.2751240357259	93	-1.53787944293009	-1.53787944293009	-1.53787944293009	-1.53787944293009	-1.53787944293009	43.8	43.8	43.8	43.8	43.8	36.7777777777778	36.7777777777778	36.7777777777778	36.7777777777778	36.7777777777778	No	No	No
DE1045	Admission Not Required	435	Female	-1.32	127	32.2	36.7777777777778	98.2	No	No	No	No	No	No	No	No	No	No	No	No	No	No	98	-2.52941247314494	29	-1.32447946827563	-1.32447946827563	-1.32447946827563	-1.32447946827563	-1.32447946827563	32.2	32.2	32.2	32.2	32.2	36.7777777777778	36.7777777777778	36.7777777777778	36.7777777777778	36.7777777777778	No	No	No
DE1046	Admission Not Required	12	Male	0.31	125	47.6	36.7777777777778	98.2	No	No	No	No	No	No	No	No	No	No	No	No	No	No	97	2.15686280099798	88	0.309757639308815	0.309757639308815	0.309757639308815	0.309757639308815	0.309757639308815	47.6	47.6	47.6	47.6	47.6	36.7777777777778	36.7777777777778	36.7777777777778	36.7777777777778	36.7777777777778	No	No	No
DE1047	Admission Not Required	1431	Male	2.38	153	36.8	39.3333333333333	102.8	Yes	Yes	No	No	No	No	No	No	No	No	No	No	No	No	98	-2.52941247314494	31	2.37782969703229	2.37782969703229	2.37782969703229	2.37782969703229	2.37782969703229	36.8	36.8	36.8	36.8	36.8	39.3333333333333	39.3333333333333	39.3333333333333	39.3333333333333	39.3333333333333	No	No	No
DE1048	Admission Not Required	70	Female	-0.84	123	50.9	36.7777777777778	98.2	No	No	Yes	Yes	No	No	Yes	No	No	No	No	No	No	No	97	2.15686280099798	76	-0.831785188826948	-0.831785188826948	-0.831785188826948	-0.831785188826948	-0.831785188826948	50.9	50.9	50.9	50.9	50.9	36.7777777777778	36.7777777777778	36.7777777777778	36.7777777777778	36.7777777777778	No	No	No
DE1049	Admission Not Required	1046	Female	-3.33	94	30.6	36.7777777777778	98.2	No	No	No	No	No	No	No	No	Yes	Yes	No	No	No	No	99	-8.07209969647868	78	-3.32819734495029	-3.32819734495029	-3.32819734495029	-3.32819734495029	-3.32819734495029	30.6	30.6	30.6	30.6	30.6	36.7777777777778	36.7777777777778	36.7777777777778	36.7777777777778	36.7777777777778	No	No	No
DE105	Admission Required	53	Male	NA	178	40	37	98.6	No	No	Yes	No	No	No	Yes	No	No	No	No	Yes	No	No	99	-8.07209969647868	91	-0.820341973822732	2.66390863445407	5.51762431311478	2.91725531751609	2.00228035454456	40	40	40	40	40	37	37	37	37	37	No	No	No
DE1050	Admission Not Required	525	Male	-1.38	150	36.4	37	98.6	No	No	No	No	Yes	Yes	Yes	No	No	No	No	No	No	No	94	13	89	-1.38723190711534	-1.38723190711534	-1.38723190711534	-1.38723190711534	-1.38723190711534	36.4	36.4	36.4	36.4	36.4	37	37	37	37	37	No	No	No
DE1051	Admission Not Required	916	Male	-2.44	130.5	45.1	36.7777777777778	98.2	No	No	No	No	No	No	No	No	Yes	Yes	No	No	No	No	91	20.9760346614786	72	-2.43560599563063	-2.43560599563063	-2.43560599563063	-2.43560599563063	-2.43560599563063	45.1	45.1	45.1	45.1	45.1	36.7777777777778	36.7777777777778	36.7777777777778	36.7777777777778	36.7777777777778	No	No	No
DE1052	Admission Required	31	Male	-0.79	140	65.9	37	98.6	No	No	Yes	No	No	No	Yes	No	No	No	Yes	No	No	No	92	18.5426872233337	89	-0.820341973822732	-0.820341973822732	-0.820341973822732	-0.820341973822732	-0.820341973822732	65.9	65.9	65.9	65.9	65.9	37	37	37	37	37	No	No	No
DE1053	Admission Not Required	1669	Male	-1.66	76	26.3	36.7777777777778	98.2	No	No	No	No	No	No	No	No	No	No	No	No	No	No	100	-14.8558006070426	90	-1.6548297097885	-1.6548297097885	-1.6548297097885	-1.6548297097885	-1.6548297097885	26.3	26.3	26.3	26.3	26.3	36.7777777777778	36.7777777777778	36.7777777777778	36.7777777777778	36.7777777777778	No	No	No
DE1054	Admission Required	968	Female	-2.1	97	34.5	37	98.6	No	No	Yes	Yes	No	No	Yes	No	No	No	Yes	No	No	No	100	-14.8558006070426	96	-2.09832440439644	-2.09832440439644	-2.09832440439644	-2.09832440439644	-2.09832440439644	34.5	34.5	34.5	34.5	34.5	37	37	37	37	37	No	No	No
DE1055	Admission Not Required	882	Male	-2.33	144	29.7	37.4444444444444	99.4	Yes	Yes	No	No	Yes	Yes	No	No	Yes	Yes	No	No	No	No	98	-2.52941247314494	95	-2.32652368136806	-2.32652368136806	-2.32652368136806	-2.32652368136806	-2.32652368136806	29.7	29.7	29.7	29.7	29.7	37.4444444444444	37.4444444444444	37.4444444444444	37.4444444444444	37.4444444444444	No	No	No
DE1056	Admission Not Required	88	Female	0.39	132.5	33.6	36.7777777777778	98.2	No	No	Yes	Yes	No	No	No	No	No	No	No	No	No	No	99	-8.07209969647868	80	0.398251805155109	0.398251805155109	0.398251805155109	0.398251805155109	0.398251805155109	33.6	33.6	33.6	33.6	33.6	36.7777777777778	36.7777777777778	36.7777777777778	36.7777777777778	36.7777777777778	No	No	No
DE1057	Admission Required	605	Female	-1.23	147	58.5	38.8888888888889	102	Yes	Yes	Yes	Yes	No	No	Yes	No	No	No	No	No	No	No	90	23.2289624974767	90	-1.22913175328297	-1.22913175328297	-1.22913175328297	-1.22913175328297	-1.22913175328297	58.5	58.5	58.5	58.5	58.5	38.8888888888889	38.8888888888889	38.8888888888889	38.8888888888889	38.8888888888889	No	No	No
DE1058	Admission Not Required	722	Male	-1.57	107	34.7	37.2222222222222	99	No	No	Yes	No	No	No	No	No	No	No	No	No	No	No	99	-8.07209969647868	94	-1.56913779870871	-1.56913779870871	-1.56913779870871	-1.56913779870871	-1.56913779870871	34.7	34.7	34.7	34.7	34.7	37.2222222222222	37.2222222222222	37.2222222222222	37.2222222222222	37.2222222222222	No	No	No
DE1059	Admission Required	1063	Male	0.29	133	29.2	38.6666666666667	101.6	Yes	No	No	No	No	No	No	No	No	No	No	No	No	No	99	-8.07209969647868	97	0.290082441575117	0.290082441575117	0.290082441575117	0.290082441575117	0.290082441575117	29.2	29.2	29.2	29.2	29.2	38.6666666666667	38.6666666666667	38.6666666666667	38.6666666666667	38.6666666666667	Yes	No	No
DE106	Admission Required	41	Female	-0.49	NA	62	37	98.6	Yes	No	Yes	Yes	No	No	Yes	No	No	No	Yes	Yes	No	No	NA	NA	NA	-0.49	-0.49	-0.49	-0.49	-0.49	62	62	62	62	62	37	37	37	37	37	No	No	No
DE1060	Admission Not Required	509	Male	-0.02	123	27.1	38.8888888888889	102	No	No	Yes	Yes	No	No	Yes	No	No	No	No	No	No	No	99	-8.07209969647868	89	-0.0196449030064074	-0.0196449030064074	-0.0196449030064074	-0.0196449030064074	-0.0196449030064074	27.1	27.1	27.1	27.1	27.1	38.8888888888889	38.8888888888889	38.8888888888889	38.8888888888889	38.8888888888889	No	No	No
DE1061	Admission Required	50	Female	4.57	111	37.3	37	98.6	No	No	No	No	No	No	No	No	Yes	Yes	No	No	No	No	96	6.21629908943605	72	4.53965843951705	4.53965843951705	4.53965843951705	4.53965843951705	4.53965843951705	37.3	37.3	37.3	37.3	37.3	37	37	37	37	37	No	No	No
DE1062	Admission Not Required	338	Female	-1.83	134	31.7	37	98.6	No	No	Yes	Yes	No	No	No	No	No	No	No	No	No	No	98	-2.52941247314494	93	-1.83060622323325	-1.83060622323325	-1.83060622323325	-1.83060622323325	-1.83060622323325	31.7	31.7	31.7	31.7	31.7	37	37	37	37	37	No	No	No
DE1063	Admission Not Required	1817	Female	-0.83	127	23.8	36.7777777777778	98.2	Yes	Yes	No	No	No	No	No	No	No	No	No	No	No	No	98	-2.52941247314494	92	-0.832807219371182	-0.832807219371182	-0.832807219371182	-0.832807219371182	-0.832807219371182	23.8	23.8	23.8	23.8	23.8	36.7777777777778	36.7777777777778	36.7777777777778	36.7777777777778	36.7777777777778	No	No	No
DE1064	Admission Not Required	239	Male	0.22	124	25.9	36.7777777777778	98.2	No	No	Yes	No	No	No	No	No	No	No	No	No	No	No	95	9.79697566075274	84	0.222026412916647	0.222026412916647	0.222026412916647	0.222026412916647	0.222026412916647	25.9	25.9	25.9	25.9	25.9	36.7777777777778	36.7777777777778	36.7777777777778	36.7777777777778	36.7777777777778	No	No	No
DE1065	Admission Not Required	1582	Male	-0.67	98	22.3	37	98.6	No	No	No	No	No	No	No	Yes	No	No	No	No	No	No	99	-8.07209969647868	82	-0.670471773549381	-0.670471773549381	-0.670471773549381	-0.670471773549381	-0.670471773549381	22.3	22.3	22.3	22.3	22.3	37	37	37	37	37	No	No	No
DE1066	Admission Not Required	1229	Female	-3.05	119	32.6	36.7777777777778	98.2	No	No	No	No	Yes	No	No	No	Yes	No	No	No	No	No	98	-2.52941247314494	88	-3.04480432710335	-3.04480432710335	-3.04480432710335	-3.04480432710335	-3.04480432710335	32.6	32.6	32.6	32.6	32.6	36.7777777777778	36.7777777777778	36.7777777777778	36.7777777777778	36.7777777777778	No	No	No
DE1067	Admission Not Required	313	Male	-0.27	140	34.6	36.7777777777778	98.2	No	No	No	No	No	No	No	No	No	No	No	No	No	No	99	-8.07209969647868	87	-0.268978534657265	-0.268978534657265	-0.268978534657265	-0.268978534657265	-0.268978534657265	34.6	34.6	34.6	34.6	34.6	36.7777777777778	36.7777777777778	36.7777777777778	36.7777777777778	36.7777777777778	No	No	No
DE1068	Admission Not Required	993	Female	-0.06	100	34.8	36.7777777777778	98.2	No	No	Yes	Yes	No	No	No	No	No	No	No	No	No	No	98	-2.52941247314494	93	-0.0562671088448155	-0.0562671088448155	-0.0562671088448155	-0.0562671088448155	-0.0562671088448155	34.8	34.8	34.8	34.8	34.8	36.7777777777778	36.7777777777778	36.7777777777778	36.7777777777778	36.7777777777778	No	No	No
DE1069	Admission Not Required	302	Female	-0.76	115.5	29.1	36.7777777777778	98.2	No	No	No	No	Yes	Yes	No	No	Yes	Yes	No	No	No	No	94	13	82	-0.762104740200236	-0.762104740200236	-0.762104740200236	-0.762104740200236	-0.762104740200236	29.1	29.1	29.1	29.1	29.1	36.7777777777778	36.7777777777778	36.7777777777778	36.7777777777778	36.7777777777778	No	No	No
DE1070	Admission Not Required	278	Male	1.44	129	30.1	36.7777777777778	98.2	No	No	Yes	Yes	No	No	No	No	No	No	No	No	No	No	98	-2.52941247314494	90	1.44024067871967	1.44024067871967	1.44024067871967	1.44024067871967	1.44024067871967	30.1	30.1	30.1	30.1	30.1	36.7777777777778	36.7777777777778	36.7777777777778	36.7777777777778	36.7777777777778	No	No	No
DE1071	Admission Not Required	490	Male	-0.02	150	30.9	37	98.6	No	No	Yes	Yes	No	No	No	No	No	No	No	No	No	No	98	-2.52941247314494	92	-0.0196449030064074	-0.0196449030064074	-0.0196449030064074	-0.0196449030064074	-0.0196449030064074	30.9	30.9	30.9	30.9	30.9	37	37	37	37	37	No	No	No
DE1072	Admission Not Required	1505	Male	-1.89	118.5	25.6	36.7777777777778	98.2	No	No	No	No	Yes	Yes	No	No	Yes	Yes	No	No	No	No	99	-8.07209969647868	95	-1.89318300815274	-1.89318300815274	-1.89318300815274	-1.89318300815274	-1.89318300815274	25.6	25.6	25.6	25.6	25.6	36.7777777777778	36.7777777777778	36.7777777777778	36.7777777777778	36.7777777777778	No	No	No
DE1073	Admission Not Required	971	Female	-2.1	107	35.6	36.7777777777778	98.2	No	No	No	No	Yes	No	No	No	Yes	No	No	No	No	No	99	-8.07209969647868	78	-2.09832440439644	-2.09832440439644	-2.09832440439644	-2.09832440439644	-2.09832440439644	35.6	35.6	35.6	35.6	35.6	36.7777777777778	36.7777777777778	36.7777777777778	36.7777777777778	36.7777777777778	No	No	No
DE1074	Admission Not Required	228	Male	0.22	125	30.5	37	98.6	No	No	No	No	Yes	Yes	No	No	No	No	No	No	No	No	99	-8.07209969647868	75	0.222026412916647	0.222026412916647	0.222026412916647	0.222026412916647	0.222026412916647	30.5	30.5	30.5	30.5	30.5	37	37	37	37	37	No	No	No
DE1075	Admission Not Required	349	Male	-2.31	138	37.4	37	98.6	No	No	No	No	No	No	No	No	No	No	No	No	No	No	100	-14.8558006070426	84	-2.30872540552561	-2.30872540552561	-2.30872540552561	-2.30872540552561	-2.30872540552561	37.4	37.4	37.4	37.4	37.4	37	37	37	37	37	No	No	No
DE1076	Admission Not Required	161	Male	-0.89	146	45.6	38.5555555555556	101.4	Yes	Yes	Yes	Yes	No	No	No	No	Yes	Yes	No	No	No	No	98	-2.52941247314494	96	-0.890737651067806	-0.890737651067806	-0.890737651067806	-0.890737651067806	-0.890737651067806	45.6	45.6	45.6	45.6	45.6	38.5555555555556	38.5555555555556	38.5555555555556	38.5555555555556	38.5555555555556	No	No	No
DE1077	Admission Not Required	1084	Female	-0.09	146	30.4	37	98.6	No	No	No	No	No	No	No	No	No	No	No	No	No	No	97	2.15686280099798	97	-0.0928554770346842	-0.0928554770346842	-0.0928554770346842	-0.0928554770346842	-0.0928554770346842	30.4	30.4	30.4	30.4	30.4	37	37	37	37	37	No	No	No
DE1078	Admission Not Required	156	Male	-0.63	135	42.6	36.7777777777778	98.2	Yes	No	Yes	Yes	No	No	No	No	No	No	No	No	No	No	100	-14.8558006070426	97	-0.632196826303095	-0.632196826303095	-0.632196826303095	-0.632196826303095	-0.632196826303095	42.6	42.6	42.6	42.6	42.6	36.7777777777778	36.7777777777778	36.7777777777778	36.7777777777778	36.7777777777778	No	No	No
DE1079	Admission Not Required	1658	Male	-3.51	90	33.7	36.7777777777778	98.2	No	No	Yes	Yes	No	No	No	No	No	No	No	No	No	No	99	-8.07209969647868	91	-3.51358603698458	-3.51358603698458	-3.51358603698458	-3.51358603698458	-3.51358603698458	33.7	33.7	33.7	33.7	33.7	36.7777777777778	36.7777777777778	36.7777777777778	36.7777777777778	36.7777777777778	No	No	No
DE1080	Admission Not Required	1534	Female	-2.36	115	34.2	36.7777777777778	98.2	No	No	No	No	No	No	No	Yes	No	No	No	No	No	No	98	-2.52941247314494	91	-2.36053773825123	-2.36053773825123	-2.36053773825123	-2.36053773825123	-2.36053773825123	34.2	34.2	34.2	34.2	34.2	36.7777777777778	36.7777777777778	36.7777777777778	36.7777777777778	36.7777777777778	No	No	No
DE1081	Admission Not Required	27	Male	1.62	149	42.4	37.5555555555556	99.6	No	No	Yes	Yes	No	No	No	No	No	No	No	No	No	No	94	13	87	1.61924193401441	1.61924193401441	1.61924193401441	1.61924193401441	1.61924193401441	42.4	42.4	42.4	42.4	42.4	37.5555555555556	37.5555555555556	37.5555555555556	37.5555555555556	37.5555555555556	No	No	No
DE1082	Admission Required	173	Female	1.5	146	36.3	36.7777777777778	98.2	No	No	No	No	No	No	No	No	No	No	No	No	No	No	99	-8.07209969647868	55	1.50088000693522	1.50088000693522	1.50088000693522	1.50088000693522	1.50088000693522	36.3	36.3	36.3	36.3	36.3	36.7777777777778	36.7777777777778	36.7777777777778	36.7777777777778	36.7777777777778	No	No	No
DE1083	Admission Not Required	978	Male	0.9	143.5	31.6	38.3333333333333	101	Yes	No	No	No	No	No	No	No	No	No	No	No	No	No	99	-8.07209969647868	94	0.897509244164118	0.897509244164118	0.897509244164118	0.897509244164118	0.897509244164118	31.6	31.6	31.6	31.6	31.6	38.3333333333333	38.3333333333333	38.3333333333333	38.3333333333333	38.3333333333333	No	No	No
DE1084	Admission Not Required	250	Male	-1.27	169.5	51.9	39.1111111111111	102.4	Yes	Yes	Yes	Yes	No	No	No	No	No	No	No	No	No	No	99	-8.07209969647868	91	-1.2648153739004	-1.2648153739004	-1.2648153739004	-1.2648153739004	-1.2648153739004	51.9	51.9	51.9	51.9	51.9	39.1111111111111	39.1111111111111	39.1111111111111	39.1111111111111	39.1111111111111	No	No	No
DE1085	Admission Not Required	1191	Male	-0.48	116	44.3	37.8888888888889	100.2	Yes	Yes	Yes	Yes	No	No	Yes	No	No	No	No	No	No	No	99	-8.07209969647868	91	-0.479610821059702	-0.479610821059702	-0.479610821059702	-0.479610821059702	-0.479610821059702	44.3	44.3	44.3	44.3	44.3	37.8888888888889	37.8888888888889	37.8888888888889	37.8888888888889	37.8888888888889	No	No	No
DE1086	Admission Not Required	755	Male	-1.89	144	34.3	39.1111111111111	102.4	Yes	No	Yes	No	No	No	No	No	No	No	No	No	No	No	99	-8.07209969647868	94	-1.88506382687711	-1.88506382687711	-1.88506382687711	-1.88506382687711	-1.88506382687711	34.3	34.3	34.3	34.3	34.3	39.1111111111111	39.1111111111111	39.1111111111111	39.1111111111111	39.1111111111111	No	No	No
DE1087	Admission Not Required	376	Female	1.28	168	30.6	38.3333333333333	101	Yes	No	Yes	No	No	No	No	No	No	No	No	No	No	No	98	-2.52941247314494	94	1.28279393864929	1.28279393864929	1.28279393864929	1.28279393864929	1.28279393864929	30.6	30.6	30.6	30.6	30.6	38.3333333333333	38.3333333333333	38.3333333333333	38.3333333333333	38.3333333333333	No	No	No
DE1088	Admission Required	361	Male	-1.48	110	49	36.7777777777778	98.2	Yes	Yes	Yes	Yes	No	No	No	No	No	No	No	No	No	No	99	-8.07209969647868	91	-1.48179333761398	-1.48179333761398	-1.48179333761398	-1.48179333761398	-1.48179333761398	49	49	49	49	49	36.7777777777778	36.7777777777778	36.7777777777778	36.7777777777778	36.7777777777778	No	No	No
DE1089	Admission Not Required	147	Female	-0.56	152	36	36.7777777777778	98.2	No	No	Yes	Yes	No	No	No	No	No	No	No	No	No	No	98	-2.52941247314494	95	-0.550285822821683	-0.550285822821683	-0.550285822821683	-0.550285822821683	-0.550285822821683	36	36	36	36	36	36.7777777777778	36.7777777777778	36.7777777777778	36.7777777777778	36.7777777777778	No	No	No
DE1090	Admission Not Required	262	Female	2.96	142	34	36.7777777777778	98.2	No	No	No	No	No	No	No	No	No	No	No	No	No	No	99	-8.07209969647868	94	2.96109869236797	2.96109869236797	2.96109869236797	2.96109869236797	2.96109869236797	34	34	34	34	34	36.7777777777778	36.7777777777778	36.7777777777778	36.7777777777778	36.7777777777778	No	No	No
DE1091	Admission Not Required	538	Male	-2.2	166	37	38.7777777777778	101.8	Yes	Yes	No	No	No	No	No	No	No	No	No	No	No	No	98	-2.52941247314494	94	-2.20385856064691	-2.20385856064691	-2.20385856064691	-2.20385856064691	-2.20385856064691	37	37	37	37	37	38.7777777777778	38.7777777777778	38.7777777777778	38.7777777777778	38.7777777777778	No	No	No
DE1092	Admission Required	472	Female	-3.66	170	68.8	38	100.4	Yes	Yes	Yes	Yes	No	No	Yes	No	No	No	Yes	Yes	Yes	No	91	20.9760346614786	91	-3.66098344745304	-3.66098344745304	-3.66098344745304	-3.66098344745304	-3.66098344745304	68.8	68.8	68.8	68.8	68.8	38	38	38	38	38	No	No	No
DE1093	Admission Not Required	496	Female	-0.71	133	41.4	36.7777777777778	98.2	No	No	No	No	Yes	No	No	No	No	No	No	No	No	No	98	-2.52941247314494	93	-0.71002472869798	-0.71002472869798	-0.71002472869798	-0.71002472869798	-0.71002472869798	41.4	41.4	41.4	41.4	41.4	36.7777777777778	36.7777777777778	36.7777777777778	36.7777777777778	36.7777777777778	No	No	No
DE1094	Admission Not Required	27	Female	0.78	141	43.3	37	98.6	No	No	Yes	Yes	Yes	No	No	Yes	No	No	No	No	No	No	98	-2.52941247314494	90	0.776327692235259	0.776327692235259	0.776327692235259	0.776327692235259	0.776327692235259	43.3	43.3	43.3	43.3	43.3	37	37	37	37	37	No	No	No
DE1095	Admission Not Required	63	Male	0.33	118.5	42.3	37.1111111111111	98.8	No	No	No	No	No	No	No	No	No	No	No	No	No	No	98	-2.52941247314494	98	0.33166821213097	0.33166821213097	0.33166821213097	0.33166821213097	0.33166821213097	42.3	42.3	42.3	42.3	42.3	37.1111111111111	37.1111111111111	37.1111111111111	37.1111111111111	37.1111111111111	No	No	No
DE1096	Admission Not Required	526	Male	-0.63	161	27.2	36.7777777777778	98.2	No	No	Yes	Yes	No	No	No	No	No	No	No	No	No	Yes	91.5	19.783700910564	89	-0.636943425080317	-0.636943425080317	-0.636943425080317	-0.636943425080317	-0.636943425080317	27.2	27.2	27.2	27.2	27.2	36.7777777777778	36.7777777777778	36.7777777777778	36.7777777777778	36.7777777777778	No	No	No
DE1097	Admission Not Required	1050	Male	-0.95	127	27.2	36.7777777777778	98.2	Yes	Yes	No	No	No	No	No	Yes	No	No	No	No	No	No	99	-8.07209969647868	97	-0.948881277323701	-0.948881277323701	-0.948881277323701	-0.948881277323701	-0.948881277323701	27.2	27.2	27.2	27.2	27.2	36.7777777777778	36.7777777777778	36.7777777777778	36.7777777777778	36.7777777777778	No	No	No
DE1098	Admission Not Required	891	Male	-1.51	114	28.4	36.7777777777778	98.2	No	No	Yes	Yes	No	No	No	No	No	No	No	No	No	No	99	-8.07209969647868	96	-1.50647344179715	-1.50647344179715	-1.50647344179715	-1.50647344179715	-1.50647344179715	28.4	28.4	28.4	28.4	28.4	36.7777777777778	36.7777777777778	36.7777777777778	36.7777777777778	36.7777777777778	No	No	No
DE1099	Admission Not Required	1190	Female	-0.22	128	31.3	36.8888888888889	98.4	Yes	Yes	Yes	Yes	No	No	No	No	No	No	No	No	No	No	97	2.15686280099798	95	-0.222921770572771	-0.222921770572771	-0.222921770572771	-0.222921770572771	-0.222921770572771	31.3	31.3	31.3	31.3	31.3	36.8888888888889	36.8888888888889	36.8888888888889	36.8888888888889	36.8888888888889	No	No	No
DE1100	Admission Not Required	442	Male	0.36	121.5	32	36.7777777777778	98.2	No	No	No	No	No	No	No	No	No	No	No	No	No	No	98.5	-5.17461173540293	89	0.358445067653264	0.358445067653264	0.358445067653264	0.358445067653264	0.358445067653264	32	32	32	32	32	36.7777777777778	36.7777777777778	36.7777777777778	36.7777777777778	36.7777777777778	No	No	No
DE1101	Admission Not Required	845	Male	-2.1	126	25.9	36.7777777777778	98.2	No	No	Yes	Yes	Yes	Yes	No	No	No	No	No	No	No	No	98	-2.52941247314494	89	-2.09426768240147	-2.09426768240147	-2.09426768240147	-2.09426768240147	-2.09426768240147	25.9	25.9	25.9	25.9	25.9	36.7777777777778	36.7777777777778	36.7777777777778	36.7777777777778	36.7777777777778	No	No	No
DE1102	Admission Not Required	1259	Female	-2.34	103	28.8	36.7777777777778	98.2	No	No	Yes	Yes	No	No	No	No	No	No	No	No	No	No	99	-8.07209969647868	81	-2.33701481915993	-2.33701481915993	-2.33701481915993	-2.33701481915993	-2.33701481915993	28.8	28.8	28.8	28.8	28.8	36.7777777777778	36.7777777777778	36.7777777777778	36.7777777777778	36.7777777777778	No	No	No
DE1103	Admission Not Required	959	Female	0.64	127	29.2	36.7777777777778	98.2	No	No	Yes	Yes	No	No	No	No	No	No	No	No	No	No	99	-8.07209969647868	87	0.639190323227505	0.639190323227505	0.639190323227505	0.639190323227505	0.639190323227505	29.2	29.2	29.2	29.2	29.2	36.7777777777778	36.7777777777778	36.7777777777778	36.7777777777778	36.7777777777778	No	No	No
DE1104	Admission Not Required	416	Male	0.11	132	29.5	38.3333333333333	101	Yes	Yes	No	No	No	No	No	No	No	No	No	No	Yes	No	97	2.15686280099798	84	0.115018459440949	0.115018459440949	0.115018459440949	0.115018459440949	0.115018459440949	29.5	29.5	29.5	29.5	29.5	38.3333333333333	38.3333333333333	38.3333333333333	38.3333333333333	38.3333333333333	No	No	No
DE1105	Admission Not Required	267	Female	-0.48	158	42.9	38.7777777777778	101.8	Yes	Yes	No	No	No	No	No	No	No	No	No	No	Yes	No	100	-14.8558006070426	97	-0.478805891636476	-0.478805891636476	-0.478805891636476	-0.478805891636476	-0.478805891636476	42.9	42.9	42.9	42.9	42.9	38.7777777777778	38.7777777777778	38.7777777777778	38.7777777777778	38.7777777777778	No	No	No
DE1106	Admission Not Required	1120	Female	-2.66	121	30.8	37	98.6	No	No	No	No	No	No	No	No	No	No	No	No	No	No	98	-2.52941247314494	96	-2.65738920975593	-2.65738920975593	-2.65738920975593	-2.65738920975593	-2.65738920975593	30.8	30.8	30.8	30.8	30.8	37	37	37	37	37	No	No	No
DE1107	Admission Not Required	66	Female	-2.28	176	33.6	37	98.6	Yes	Yes	Yes	Yes	No	No	No	No	No	No	No	No	No	No	98	-2.52941247314494	93	-2.27286926946629	-2.27286926946629	-2.27286926946629	-2.27286926946629	-2.27286926946629	33.6	33.6	33.6	33.6	33.6	37	37	37	37	37	No	No	No
DE1108	Admission Not Required	75	Male	1.89	130	36.9	37.2222222222222	99	Yes	No	Yes	Yes	No	No	No	No	No	No	No	No	No	No	98	-2.52941247314494	81	1.89104858919736	1.89104858919736	1.89104858919736	1.89104858919736	1.89104858919736	36.9	36.9	36.9	36.9	36.9	37.2222222222222	37.2222222222222	37.2222222222222	37.2222222222222	37.2222222222222	No	No	No
DE1109	Admission Not Required	513	Male	-0.46	161.5	28.4	36.7777777777778	98.2	No	No	Yes	Yes	No	No	No	No	No	No	No	No	No	No	96	6.21629908943605	84	-0.461142366265131	-0.461142366265131	-0.461142366265131	-0.461142366265131	-0.461142366265131	28.4	28.4	28.4	28.4	28.4	36.7777777777778	36.7777777777778	36.7777777777778	36.7777777777778	36.7777777777778	No	No	No
DE1110	Admission Not Required	121	Female	-0.05	119	31.2	36.7777777777778	98.2	No	No	Yes	Yes	No	No	No	No	No	No	No	No	No	No	98	-2.52941247314494	83	-0.0623210534570314	-0.0623210534570314	-0.0623210534570314	-0.0623210534570314	-0.0623210534570314	31.2	31.2	31.2	31.2	31.2	36.7777777777778	36.7777777777778	36.7777777777778	36.7777777777778	36.7777777777778	No	No	No
DE1111	Admission Not Required	249	Male	-0.02	144.5	31.8	36.7777777777778	98.2	No	No	Yes	Yes	No	No	No	No	No	No	No	No	No	No	99	-8.07209969647868	79	-0.0161194377708803	-0.0161194377708803	-0.0161194377708803	-0.0161194377708803	-0.0161194377708803	31.8	31.8	31.8	31.8	31.8	36.7777777777778	36.7777777777778	36.7777777777778	36.7777777777778	36.7777777777778	No	No	No
DE1112	Admission Not Required	1603	Male	0.43	109	27.4	37.2222222222222	99	Yes	Yes	Yes	Yes	No	No	No	No	No	No	No	No	No	No	98	-2.52941247314494	94	0.432004054232211	0.432004054232211	0.432004054232211	0.432004054232211	0.432004054232211	27.4	27.4	27.4	27.4	27.4	37.2222222222222	37.2222222222222	37.2222222222222	37.2222222222222	37.2222222222222	No	No	No
DE1115	Admission Not Required	1368	Male	-2.96	131	25.8	37.5555555555556	99.6	Yes	No	No	No	Yes	Yes	No	No	Yes	Yes	No	No	No	No	99	-8.07209969647868	96	-2.95724842277472	-2.95724842277472	-2.95724842277472	-2.95724842277472	-2.95724842277472	25.8	25.8	25.8	25.8	25.8	37.5555555555556	37.5555555555556	37.5555555555556	37.5555555555556	37.5555555555556	No	No	No
DE1116	Admission Required	239	Male	0.11	153	31.8	38.3333333333333	101	Yes	No	No	No	No	No	No	No	No	No	No	No	Yes	No	96	6.21629908943605	97	0.113248367317648	0.113248367317648	0.113248367317648	0.113248367317648	0.113248367317648	31.8	31.8	31.8	31.8	31.8	38.3333333333333	38.3333333333333	38.3333333333333	38.3333333333333	38.3333333333333	Yes	No	No
DE1117	Admission Not Required	175	Male	-1.29	132	38	37.2222222222222	99	Yes	No	Yes	Yes	No	No	No	No	No	No	No	No	No	No	94	13	96	-1.291093922392	-1.291093922392	-1.291093922392	-1.291093922392	-1.291093922392	38	38	38	38	38	37.2222222222222	37.2222222222222	37.2222222222222	37.2222222222222	37.2222222222222	No	No	No
DE1118	Admission Not Required	1633	Female	-1.67	107	34.2	36.7777777777778	98.2	Yes	No	Yes	Yes	No	No	No	No	No	No	No	No	No	No	98	-2.52941247314494	79	-1.66703282482867	-1.66703282482867	-1.66703282482867	-1.66703282482867	-1.66703282482867	34.2	34.2	34.2	34.2	34.2	36.7777777777778	36.7777777777778	36.7777777777778	36.7777777777778	36.7777777777778	No	No	No
DE1119	Admission Not Required	168	Female	-0.87	137	36.1	36.7777777777778	98.2	No	No	Yes	Yes	No	No	No	No	No	No	No	No	No	No	99	-8.07209969647868	91	-0.871762311896416	-0.871762311896416	-0.871762311896416	-0.871762311896416	-0.871762311896416	36.1	36.1	36.1	36.1	36.1	36.7777777777778	36.7777777777778	36.7777777777778	36.7777777777778	36.7777777777778	No	No	No
DE1120	Admission Not Required	931	Female	-1.97	103	26.9	37.2222222222222	99	Yes	No	Yes	Yes	No	No	No	No	No	No	No	No	No	No	98	-2.52941247314494	97	-1.97476797857712	-1.97476797857712	-1.97476797857712	-1.97476797857712	-1.97476797857712	26.9	26.9	26.9	26.9	26.9	37.2222222222222	37.2222222222222	37.2222222222222	37.2222222222222	37.2222222222222	No	No	No
DE1121	Admission Not Required	125	Female	0.09	112.5	28.4	36.7777777777778	98.2	No	No	Yes	Yes	No	No	No	No	No	No	No	No	No	No	99	-8.07209969647868	92	0.0952068429576833	0.0952068429576833	0.0952068429576833	0.0952068429576833	0.0952068429576833	28.4	28.4	28.4	28.4	28.4	36.7777777777778	36.7777777777778	36.7777777777778	36.7777777777778	36.7777777777778	No	No	No
DE1122	Admission Not Required	638	Male	-1.13	135	44.2	37	98.6	Yes	Yes	Yes	Yes	No	No	No	No	No	No	No	No	No	No	95	9.79697566075274	82	-1.1259337355559	-1.1259337355559	-1.1259337355559	-1.1259337355559	-1.1259337355559	44.2	44.2	44.2	44.2	44.2	37	37	37	37	37	No	No	No
DE1123	Admission Not Required	278	Male	-0.75	142	41.7	37.7777777777778	100	Yes	No	No	No	No	No	No	No	No	No	No	No	No	No	98	-2.52941247314494	95	-0.751459715571561	-0.751459715571561	-0.751459715571561	-0.751459715571561	-0.751459715571561	41.7	41.7	41.7	41.7	41.7	37.7777777777778	37.7777777777778	37.7777777777778	37.7777777777778	37.7777777777778	No	No	No
DE1124	Admission Not Required	356	Female	-0.21	156	34.2	38.4444444444444	101.2	Yes	Yes	Yes	Yes	No	No	No	No	No	No	No	No	No	Yes	99	-8.07209969647868	94	-0.208394729718151	-0.208394729718151	-0.208394729718151	-0.208394729718151	-0.208394729718151	34.2	34.2	34.2	34.2	34.2	38.4444444444444	38.4444444444444	38.4444444444444	38.4444444444444	38.4444444444444	No	No	No
DE1125	Admission Required	31	Female	-1.89	132	33.2	36.7777777777778	98.2	No	No	Yes	Yes	No	No	No	No	No	No	No	No	No	No	97	2.15686280099798	94	-1.91491162653643	-1.91491162653643	-1.91491162653643	-1.91491162653643	-1.91491162653643	33.2	33.2	33.2	33.2	33.2	36.7777777777778	36.7777777777778	36.7777777777778	36.7777777777778	36.7777777777778	No	No	No
DE1126	Admission Not Required	327	Male	-1.82	144	35.9	38.3333333333333	101	Yes	Yes	No	No	No	No	No	No	No	No	No	No	No	Yes	89	25.3263881338977	80	-1.82571935220349	-1.82571935220349	-1.82571935220349	-1.82571935220349	-1.82571935220349	35.9	35.9	35.9	35.9	35.9	38.3333333333333	38.3333333333333	38.3333333333333	38.3333333333333	38.3333333333333	No	No	No
DE1127	Admission Not Required	1174	Male	-1.66	116	24.3	36.7777777777778	98.2	No	No	No	No	No	No	No	Yes	No	No	No	No	No	No	99	-8.07209969647868	92	-1.66192796328708	-1.66192796328708	-1.66192796328708	-1.66192796328708	-1.66192796328708	24.3	24.3	24.3	24.3	24.3	36.7777777777778	36.7777777777778	36.7777777777778	36.7777777777778	36.7777777777778	No	No	No
DE1128	Admission Not Required	81	Male	0.87	123	38.9	36.8888888888889	98.4	No	No	Yes	Yes	No	No	No	No	No	No	No	No	No	No	99	-8.07209969647868	94	0.878092449953308	0.878092449953308	0.878092449953308	0.878092449953308	0.878092449953308	38.9	38.9	38.9	38.9	38.9	36.8888888888889	36.8888888888889	36.8888888888889	36.8888888888889	36.8888888888889	No	No	No
DE1129	Admission Not Required	1336	Male	-0.27	123	30.7	36.7777777777778	98.2	Yes	Yes	Yes	No	No	No	No	No	No	No	No	No	No	No	99	-8.07209969647868	96	-0.271384927647989	-0.271384927647989	-0.271384927647989	-0.271384927647989	-0.271384927647989	30.7	30.7	30.7	30.7	30.7	36.7777777777778	36.7777777777778	36.7777777777778	36.7777777777778	36.7777777777778	No	No	No
DE1130	Admission Not Required	1088	Male	-2.92	106	35.3	36.7777777777778	98.2	No	No	Yes	Yes	No	No	No	No	No	No	No	No	No	No	99	-8.07209969647868	94	-2.92461939856471	-2.92461939856471	-2.92461939856471	-2.92461939856471	-2.92461939856471	35.3	35.3	35.3	35.3	35.3	36.7777777777778	36.7777777777778	36.7777777777778	36.7777777777778	36.7777777777778	No	No	No
DE1131	Admission Not Required	232	Female	0.87	134	33.4	36.7777777777778	98.2	No	No	Yes	Yes	No	No	No	No	No	No	No	No	No	No	99	-8.07209969647868	95	0.868737837253724	0.868737837253724	0.868737837253724	0.868737837253724	0.868737837253724	33.4	33.4	33.4	33.4	33.4	36.7777777777778	36.7777777777778	36.7777777777778	36.7777777777778	36.7777777777778	No	No	No
DE1132	Admission Not Required	853	Female	-1.71	174	36.8	40	104	Yes	Yes	Yes	No	No	No	Yes	No	No	No	No	No	Yes	No	98	-2.52941247314494	95	-1.71290464401293	-1.71290464401293	-1.71290464401293	-1.71290464401293	-1.71290464401293	36.8	36.8	36.8	36.8	36.8	40	40	40	40	40	No	No	No
DE1133	Admission Required	175	Male	-0.01	188	37.3	38.6666666666667	101.6	Yes	Yes	Yes	Yes	No	No	No	No	No	No	No	No	Yes	Yes	94	13	81	-0.0126253105030429	-0.0126253105030429	-0.0126253105030429	-0.0126253105030429	-0.0126253105030429	37.3	37.3	37.3	37.3	37.3	38.6666666666667	38.6666666666667	38.6666666666667	38.6666666666667	38.6666666666667	No	No	No
DE1134	Admission Not Required	278	Male	-0.42	129	38.2	36.7777777777778	98.2	No	No	Yes	Yes	No	No	No	No	No	No	No	No	No	No	98	-2.52941247314494	93	-0.423168105526202	-0.423168105526202	-0.423168105526202	-0.423168105526202	-0.423168105526202	38.2	38.2	38.2	38.2	38.2	36.7777777777778	36.7777777777778	36.7777777777778	36.7777777777778	36.7777777777778	No	No	No
DE1135	Admission Not Required	262	Male	0.6	160	31.3	37.2222222222222	99	No	No	Yes	Yes	No	No	No	No	No	No	No	No	No	No	93	15.8974879610758	67	0.605658604985228	0.605658604985228	0.605658604985228	0.605658604985228	0.605658604985228	31.3	31.3	31.3	31.3	31.3	37.2222222222222	37.2222222222222	37.2222222222222	37.2222222222222	37.2222222222222	No	No	No
DE1136	Admission Required	367	Male	-1.15	105	28	37	98.6	No	No	Yes	Yes	Yes	Yes	No	No	Yes	Yes	No	No	Yes	Yes	99	-8.07209969647868	57	-1.15477182529106	-1.15477182529106	-1.15477182529106	-1.15477182529106	-1.15477182529106	28	28	28	28	28	37	37	37	37	37	No	No	No
DE1137	Admission Not Required	704	Female	-0.98	167	26.5	37.2222222222222	99	Yes	Yes	Yes	Yes	Yes	Yes	No	No	No	No	No	No	No	No	99	-8.07209969647868	95	-0.982682843738009	-0.982682843738009	-0.982682843738009	-0.982682843738009	-0.982682843738009	26.5	26.5	26.5	26.5	26.5	37.2222222222222	37.2222222222222	37.2222222222222	37.2222222222222	37.2222222222222	No	No	No
DE1138	Admission Not Required	1532	Male	-3.29	98.5	31	37	98.6	Yes	Yes	No	No	No	No	No	No	No	No	No	No	No	No	99	-8.07209969647868	89	-3.28719321188532	-3.28719321188532	-3.28719321188532	-3.28719321188532	-3.28719321188532	31	31	31	31	31	37	37	37	37	37	No	No	No
DE1139	Admission Not Required	1266	Female	-3.13	118.5	28.3	37.2222222222222	99	Yes	Yes	No	No	No	No	No	No	No	No	No	No	No	No	98	-2.52941247314494	94	-3.12717746991364	-3.12717746991364	-3.12717746991364	-3.12717746991364	-3.12717746991364	28.3	28.3	28.3	28.3	28.3	37.2222222222222	37.2222222222222	37.2222222222222	37.2222222222222	37.2222222222222	No	No	No
DE1140	Admission Not Required	1084	Male	-1.74	131	37	37	98.6	No	No	Yes	Yes	No	No	Yes	No	No	No	No	No	No	Yes	99	-8.07209969647868	94	-1.7447867959998	-1.7447867959998	-1.7447867959998	-1.7447867959998	-1.7447867959998	37	37	37	37	37	37	37	37	37	37	No	No	No
DE1141	Admission Not Required	335	Male	-0.11	128	29.3	36.7777777777778	98.2	No	No	Yes	Yes	No	No	No	No	No	No	No	No	No	No	99	-8.07209969647868	92	-0.109912637135035	-0.109912637135035	-0.109912637135035	-0.109912637135035	-0.109912637135035	29.3	29.3	29.3	29.3	29.3	36.7777777777778	36.7777777777778	36.7777777777778	36.7777777777778	36.7777777777778	No	No	No
DE1142	Admission Not Required	1311	Male	-3.39	94	26.8	36.7777777777778	98.2	No	No	No	No	No	No	No	No	No	No	No	No	No	No	99	-8.07209969647868	92	-3.3910224392818	-3.3910224392818	-3.3910224392818	-3.3910224392818	-3.3910224392818	26.8	26.8	26.8	26.8	26.8	36.7777777777778	36.7777777777778	36.7777777777778	36.7777777777778	36.7777777777778	No	No	No
DE1143	Admission Not Required	231	Female	1.33	151	31.4	36.7777777777778	98.2	No	No	Yes	Yes	No	No	No	No	No	No	No	No	No	No	98	-2.52941247314494	90	1.33156092680298	1.33156092680298	1.33156092680298	1.33156092680298	1.33156092680298	31.4	31.4	31.4	31.4	31.4	36.7777777777778	36.7777777777778	36.7777777777778	36.7777777777778	36.7777777777778	No	No	No
DE1144	Admission Not Required	85	Female	1.21	137	33	36.7777777777778	98.2	No	No	Yes	Yes	No	No	No	No	No	No	No	No	No	No	100	-14.8558006070426	92	1.21689561179757	1.21689561179757	1.21689561179757	1.21689561179757	1.21689561179757	33	33	33	33	33	36.7777777777778	36.7777777777778	36.7777777777778	36.7777777777778	36.7777777777778	No	No	No
DE1145	Admission Not Required	177	Female	0.12	152	46.5	36.7777777777778	98.2	Yes	Yes	Yes	Yes	No	No	No	No	No	No	No	No	No	No	99	-8.07209969647868	85	0.118963390469257	0.118963390469257	0.118963390469257	0.118963390469257	0.118963390469257	46.5	46.5	46.5	46.5	46.5	36.7777777777778	36.7777777777778	36.7777777777778	36.7777777777778	36.7777777777778	No	No	No
DE1146	Admission Not Required	830	Male	-3.01	92.5	29.7	36.7777777777778	98.2	No	No	No	No	Yes	Yes	No	No	No	No	No	No	No	No	100	-14.8558006070426	91	-3.00941934744381	-3.00941934744381	-3.00941934744381	-3.00941934744381	-3.00941934744381	29.7	29.7	29.7	29.7	29.7	36.7777777777778	36.7777777777778	36.7777777777778	36.7777777777778	36.7777777777778	No	No	No
DE1147	Admission Not Required	84	Female	1.21	177	34.7	36.7777777777778	98.2	No	No	Yes	Yes	No	No	No	No	No	No	No	No	No	No	98	-2.52941247314494	89	1.21689561179757	1.21689561179757	1.21689561179757	1.21689561179757	1.21689561179757	34.7	34.7	34.7	34.7	34.7	36.7777777777778	36.7777777777778	36.7777777777778	36.7777777777778	36.7777777777778	No	No	No
DE1148	Admission Not Required	1406	Male	-1.07	138	46.2	36.7777777777778	98.2	No	No	Yes	Yes	No	No	No	No	No	No	No	No	No	No	99	-8.07209969647868	33	-1.07186928949409	-1.07186928949409	-1.07186928949409	-1.07186928949409	-1.07186928949409	46.2	46.2	46.2	46.2	46.2	36.7777777777778	36.7777777777778	36.7777777777778	36.7777777777778	36.7777777777778	No	No	No
DE1149	Admission Not Required	1062	Female	3.64	163	26.7	36.7777777777778	98.2	Yes	Yes	Yes	Yes	No	No	No	No	No	No	No	No	No	Yes	97	2.15686280099798	95	3.63633687922297	3.63633687922297	3.63633687922297	3.63633687922297	3.63633687922297	26.7	26.7	26.7	26.7	26.7	36.7777777777778	36.7777777777778	36.7777777777778	36.7777777777778	36.7777777777778	No	No	No
DE1150	Admission Not Required	670	Female	-0.83	155	29	36.7777777777778	98.2	No	No	No	No	No	No	No	No	No	No	No	No	No	No	99	-8.07209969647868	34	-0.828266842546066	-0.828266842546066	-0.828266842546066	-0.828266842546066	-0.828266842546066	29	29	29	29	29	36.7777777777778	36.7777777777778	36.7777777777778	36.7777777777778	36.7777777777778	No	No	No
DE1151	Admission Not Required	1017	Male	-1.93	100	36.8	36.7777777777778	98.2	Yes	Yes	Yes	Yes	No	No	No	No	No	No	No	No	No	No	100	-14.8558006070426	94	-1.92834685419961	-1.92834685419961	-1.92834685419961	-1.92834685419961	-1.92834685419961	36.8	36.8	36.8	36.8	36.8	36.7777777777778	36.7777777777778	36.7777777777778	36.7777777777778	36.7777777777778	No	No	No
DE1152	Admission Not Required	1467	Male	-3.16	96	28.6	36.7777777777778	98.2	No	No	No	No	Yes	No	No	No	No	No	No	No	No	No	100	-14.8558006070426	95	-3.16267052773573	-3.16267052773573	-3.16267052773573	-3.16267052773573	-3.16267052773573	28.6	28.6	28.6	28.6	28.6	36.7777777777778	36.7777777777778	36.7777777777778	36.7777777777778	36.7777777777778	No	No	No
DE1153	Admission Not Required	719	Female	-0.98	114	29.7	36.8888888888889	98.4	No	No	No	No	No	No	No	No	Yes	No	No	No	No	No	99	-8.07209969647868	95	-0.982682843738009	-0.982682843738009	-0.982682843738009	-0.982682843738009	-0.982682843738009	29.7	29.7	29.7	29.7	29.7	36.8888888888889	36.8888888888889	36.8888888888889	36.8888888888889	36.8888888888889	No	No	No
DE1154	Admission Required	1691	Male	1.7	101	27.3	37.1111111111111	98.8	No	No	No	No	No	No	No	No	No	No	No	No	No	No	99	-8.07209969647868	74	1.70275590117917	1.70275590117917	1.70275590117917	1.70275590117917	1.70275590117917	27.3	27.3	27.3	27.3	27.3	37.1111111111111	37.1111111111111	37.1111111111111	37.1111111111111	37.1111111111111	No	No	No
DE1156	Admission Not Required	1296	Male	-0.74	87	28.8	36.7777777777778	98.2	No	No	No	No	No	No	No	Yes	No	No	No	No	No	No	100	-14.8558006070426	84	-0.743316690909545	-0.743316690909545	-0.743316690909545	-0.743316690909545	-0.743316690909545	28.8	28.8	28.8	28.8	28.8	36.7777777777778	36.7777777777778	36.7777777777778	36.7777777777778	36.7777777777778	No	No	No
DE1157	Admission Not Required	100	Male	-0.51	129	34.2	36.7777777777778	98.2	No	No	Yes	Yes	No	No	No	No	No	No	No	No	No	No	94	13	93	-0.515840325189902	-0.515840325189902	-0.515840325189902	-0.515840325189902	-0.515840325189902	34.2	34.2	34.2	34.2	34.2	36.7777777777778	36.7777777777778	36.7777777777778	36.7777777777778	36.7777777777778	No	No	No
DE1158	Admission Not Required	332	Male	-0.16	153	36.4	36.7777777777778	98.2	No	No	Yes	Yes	No	No	No	No	No	No	No	No	No	No	93	15.8974879610758	97	-0.166586022290364	-0.166586022290364	-0.166586022290364	-0.166586022290364	-0.166586022290364	36.4	36.4	36.4	36.4	36.4	36.7777777777778	36.7777777777778	36.7777777777778	36.7777777777778	36.7777777777778	No	No	No
DE1159	Admission Not Required	1428	Male	1.34	134	29.8	38.3333333333333	101	Yes	Yes	Yes	Yes	No	No	No	No	No	No	No	No	Yes	No	98	-2.52941247314494	93	1.33900391351011	1.33900391351011	1.33900391351011	1.33900391351011	1.33900391351011	29.8	29.8	29.8	29.8	29.8	38.3333333333333	38.3333333333333	38.3333333333333	38.3333333333333	38.3333333333333	No	No	No
DE116	Admission Required	1253	Male	-4.88	146	34	37.1111111111111	98.8	Yes	No	Yes	Yes	No	No	Yes	No	No	No	No	No	No	No	98	-2.52941247314494	97	-4.88071127744571	-4.88071127744571	-4.88071127744571	-4.88071127744571	-4.88071127744571	34	34	34	34	34	37.1111111111111	37.1111111111111	37.1111111111111	37.1111111111111	37.1111111111111	Yes	Yes	No
DE1160	Admission Not Required	525	Female	-1.37	129	31.3	36.7777777777778	98.2	Yes	No	Yes	Yes	No	No	No	No	No	No	No	No	No	No	99	-8.07209969647868	91	-1.36765739814824	-1.36765739814824	-1.36765739814824	-1.36765739814824	-1.36765739814824	31.3	31.3	31.3	31.3	31.3	36.7777777777778	36.7777777777778	36.7777777777778	36.7777777777778	36.7777777777778	No	No	No
DE1161	Admission Not Required	318	Female	2.09	122	30.8	36.7777777777778	98.2	Yes	Yes	Yes	Yes	No	No	No	No	No	No	No	No	No	No	99	-8.07209969647868	95	2.08225934240844	2.08225934240844	2.08225934240844	2.08225934240844	2.08225934240844	30.8	30.8	30.8	30.8	30.8	36.7777777777778	36.7777777777778	36.7777777777778	36.7777777777778	36.7777777777778	No	No	No
DE1162	Admission Required	1259	Female	-2.73	160	26.4	37.2222222222222	99	Yes	Yes	No	No	No	No	No	No	No	No	No	No	No	No	100	-14.8558006070426	93	-2.72547145549921	-2.72547145549921	-2.72547145549921	-2.72547145549921	-2.72547145549921	26.4	26.4	26.4	26.4	26.4	37.2222222222222	37.2222222222222	37.2222222222222	37.2222222222222	37.2222222222222	No	No	No
DE1163	Admission Not Required	879	Male	-0.64	113	30.7	36.7777777777778	98.2	Yes	Yes	Yes	Yes	No	No	No	No	No	No	No	No	No	No	98	-2.52941247314494	94	-0.640953054218907	-0.640953054218907	-0.640953054218907	-0.640953054218907	-0.640953054218907	30.7	30.7	30.7	30.7	30.7	36.7777777777778	36.7777777777778	36.7777777777778	36.7777777777778	36.7777777777778	No	No	No
DE1164	Admission Not Required	1692	Male	0.81	90	25	37	98.6	No	No	No	No	No	No	No	No	No	No	No	No	No	No	99	-8.07209969647868	89	0.809264443597046	0.809264443597046	0.809264443597046	0.809264443597046	0.809264443597046	25	25	25	25	25	37	37	37	37	37	No	No	No
DE1165	Admission Not Required	1436	Male	-3.44	91	31.1	36.7777777777778	98.2	No	No	No	No	No	No	No	Yes	No	No	No	No	No	No	99	-8.07209969647868	94	-3.44104259908694	-3.44104259908694	-3.44104259908694	-3.44104259908694	-3.44104259908694	31.1	31.1	31.1	31.1	31.1	36.7777777777778	36.7777777777778	36.7777777777778	36.7777777777778	36.7777777777778	No	No	No
DE1166	Admission Not Required	79	Female	1.21	130	43	36.7777777777778	98.2	No	No	Yes	Yes	No	No	No	No	No	No	No	No	No	No	95	9.79697566075274	93	1.21689561179757	1.21689561179757	1.21689561179757	1.21689561179757	1.21689561179757	43	43	43	43	43	36.7777777777778	36.7777777777778	36.7777777777778	36.7777777777778	36.7777777777778	No	No	No
DE1167	Admission Not Required	147	Male	-0.39	124	46.9	36.7777777777778	98.2	No	No	Yes	Yes	Yes	Yes	No	No	No	No	No	No	No	No	99	-8.07209969647868	90	-0.388655506975299	-0.388655506975299	-0.388655506975299	-0.388655506975299	-0.388655506975299	46.9	46.9	46.9	46.9	46.9	36.7777777777778	36.7777777777778	36.7777777777778	36.7777777777778	36.7777777777778	No	No	No
DE1168	Admission Not Required	334	Male	-0.9	150	36.8	36.7777777777778	98.2	No	No	Yes	Yes	No	No	No	No	No	No	No	No	No	No	98	-2.52941247314494	85	-0.906470338530818	-0.906470338530818	-0.906470338530818	-0.906470338530818	-0.906470338530818	36.8	36.8	36.8	36.8	36.8	36.7777777777778	36.7777777777778	36.7777777777778	36.7777777777778	36.7777777777778	No	No	No
DE1169	Admission Not Required	546	Female	-1.67	140	44.1	38.1111111111111	100.6	Yes	Yes	Yes	Yes	No	No	Yes	No	No	No	No	No	No	No	95	9.79697566075274	97	-1.67364172699397	-1.67364172699397	-1.67364172699397	-1.67364172699397	-1.67364172699397	44.1	44.1	44.1	44.1	44.1	38.1111111111111	38.1111111111111	38.1111111111111	38.1111111111111	38.1111111111111	No	No	No
DE117	Admission Not Required	40	Male	-0.09	132	28	37.7777777777778	100	Yes	Yes	No	No	No	No	Yes	No	No	No	No	No	No	No	98	-2.52941247314494	86	-0.11911816654057	-0.11911816654057	-0.11911816654057	-0.11911816654057	-0.11911816654057	28	28	28	28	28	37.7777777777778	37.7777777777778	37.7777777777778	37.7777777777778	37.7777777777778	No	No	No
DE1170	Admission Not Required	1204	Male	-1.75	96	41.3	37.2222222222222	99	No	No	Yes	Yes	No	No	No	No	No	No	No	No	No	No	99	-8.07209969647868	81	-1.74969721270021	-1.74969721270021	-1.74969721270021	-1.74969721270021	-1.74969721270021	41.3	41.3	41.3	41.3	41.3	37.2222222222222	37.2222222222222	37.2222222222222	37.2222222222222	37.2222222222222	No	No	No
DE1171	Admission Required	179	Male	-1.02	130	66.1	37	98.6	No	No	No	No	No	No	No	No	No	No	No	No	No	No	99	-8.07209969647868	95	-1.02247074652375	-1.02247074652375	-1.02247074652375	-1.02247074652375	-1.02247074652375	66.1	66.1	66.1	66.1	66.1	37	37	37	37	37	No	No	No
DE1172	Admission Not Required	541	Female	-1.27	188.5	34.7	37.4444444444444	99.4	No	No	No	No	No	No	No	No	No	No	No	No	No	No	95	9.79697566075274	85	-1.26866417841233	-1.26866417841233	-1.26866417841233	-1.26866417841233	-1.26866417841233	34.7	34.7	34.7	34.7	34.7	37.4444444444444	37.4444444444444	37.4444444444444	37.4444444444444	37.4444444444444	No	No	No
DE1173	Admission Not Required	607	Male	-0.97	130	25	37	98.6	No	No	Yes	Yes	Yes	Yes	No	No	Yes	Yes	No	No	No	No	99	-8.07209969647868	94	-0.968647218424163	-0.968647218424163	-0.968647218424163	-0.968647218424163	-0.968647218424163	25	25	25	25	25	37	37	37	37	37	No	No	No
DE1174	Admission Not Required	860	Female	-1.71	125	32.2	37	98.6	No	No	Yes	Yes	No	No	No	No	No	No	No	No	No	No	95	9.79697566075274	82	-1.71290464401293	-1.71290464401293	-1.71290464401293	-1.71290464401293	-1.71290464401293	32.2	32.2	32.2	32.2	32.2	37	37	37	37	37	No	No	No
DE1175	Admission Required	17	Female	-0.07	166	48.5	37	98.6	No	No	Yes	Yes	No	No	No	No	No	No	Yes	No	Yes	Yes	97	2.15686280099798	94	-0.070518261494057	-0.070518261494057	-0.070518261494057	-0.070518261494057	-0.070518261494057	48.5	48.5	48.5	48.5	48.5	37	37	37	37	37	No	No	No
DE1176	Admission Required	0	Male	-3.21	90	60.2	37	98.6	No	No	No	No	No	No	Yes	No	No	No	No	No	Yes	No	97	2.15686280099798	95	-3.21189137990563	-3.21189137990563	-3.21189137990563	-3.21189137990563	-3.21189137990563	60.2	60.2	60.2	60.2	60.2	37	37	37	37	37	No	No	No
DE1177	Admission Not Required	746	Male	-1.71	101	33.8	36.7777777777778	98.2	No	No	Yes	Yes	No	No	No	No	No	No	No	No	No	Yes	97	2.15686280099798	92	-1.70775315123496	-1.70775315123496	-1.70775315123496	-1.70775315123496	-1.70775315123496	33.8	33.8	33.8	33.8	33.8	36.7777777777778	36.7777777777778	36.7777777777778	36.7777777777778	36.7777777777778	No	No	No
DE1178	Admission Not Required	104	Male	0.17	172	32.3	37	98.6	No	No	No	No	No	No	No	No	No	No	No	No	No	No	98	-2.52941247314494	93	0.164253761995806	0.164253761995806	0.164253761995806	0.164253761995806	0.164253761995806	32.3	32.3	32.3	32.3	32.3	37	37	37	37	37	No	No	No
DE1179	Admission Not Required	290	Male	1.44	145	46.9	37	98.6	No	No	Yes	No	No	No	No	No	No	No	No	No	No	No	95	9.79697566075274	86	1.44024067871967	1.44024067871967	1.44024067871967	1.44024067871967	1.44024067871967	46.9	46.9	46.9	46.9	46.9	37	37	37	37	37	No	No	No
DE118	Admission Required	11	Female	NA	167	42	37.7777777777778	100	No	No	Yes	Yes	No	No	No	No	No	No	No	No	No	No	88	27.2883987859147	91	4.43383395055215	3.36758643757922	1.56673108457935	-2.25197542029281	3.1898785187504	42	42	42	42	42	37.7777777777778	37.7777777777778	37.7777777777778	37.7777777777778	37.7777777777778	No	No	No
DE1180	Admission Not Required	1214	Female	-0.22	109	31.3	36.7777777777778	98.2	No	No	Yes	Yes	No	No	No	No	No	No	No	No	No	No	99	-8.07209969647868	96	-0.222921770572771	-0.222921770572771	-0.222921770572771	-0.222921770572771	-0.222921770572771	31.3	31.3	31.3	31.3	31.3	36.7777777777778	36.7777777777778	36.7777777777778	36.7777777777778	36.7777777777778	No	No	No
DE1181	Admission Not Required	759	Female	-0.35	95	29.5	36.7777777777778	98.2	No	No	No	No	Yes	Yes	No	No	Yes	Yes	No	No	Yes	No	100	-14.8558006070426	94	-0.345116703408951	-0.345116703408951	-0.345116703408951	-0.345116703408951	-0.345116703408951	29.5	29.5	29.5	29.5	29.5	36.7777777777778	36.7777777777778	36.7777777777778	36.7777777777778	36.7777777777778	No	No	No
DE1182	Admission Not Required	1426	Male	-3.38	97	25.3	36.7777777777778	98.2	Yes	Yes	No	No	No	No	No	No	No	No	No	No	No	No	98	-2.52941247314494	89	-3.37765736842059	-3.37765736842059	-3.37765736842059	-3.37765736842059	-3.37765736842059	25.3	25.3	25.3	25.3	25.3	36.7777777777778	36.7777777777778	36.7777777777778	36.7777777777778	36.7777777777778	No	No	No
DE1183	Admission Not Required	248	Female	-0.27	127	28.6	36.7777777777778	98.2	No	No	Yes	Yes	No	No	No	No	No	No	No	No	No	No	98	-2.52941247314494	86	-0.261499288276853	-0.261499288276853	-0.261499288276853	-0.261499288276853	-0.261499288276853	28.6	28.6	28.6	28.6	28.6	36.7777777777778	36.7777777777778	36.7777777777778	36.7777777777778	36.7777777777778	No	No	No
DE1184	Admission Not Required	467	Male	-1.75	154	32.3	38.2777777777778	100.9	Yes	Yes	Yes	Yes	No	No	No	No	No	No	No	No	No	No	99	-8.07209969647868	96	-1.74759312620338	-1.74759312620338	-1.74759312620338	-1.74759312620338	-1.74759312620338	32.3	32.3	32.3	32.3	32.3	38.2777777777778	38.2777777777778	38.2777777777778	38.2777777777778	38.2777777777778	No	No	No
DE1185	Admission Required	47	Male	1.03	121	30.4	36.7777777777778	98.2	No	No	No	No	Yes	Yes	No	No	Yes	Yes	No	No	Yes	No	92	18.5426872233337	82	0.997846954843265	0.997846954843265	0.997846954843265	0.997846954843265	0.997846954843265	30.4	30.4	30.4	30.4	30.4	36.7777777777778	36.7777777777778	36.7777777777778	36.7777777777778	36.7777777777778	No	No	No
DE1186	Admission Not Required	36	Male	1.47	160	41.7	37.2222222222222	99	No	No	Yes	Yes	No	No	No	No	No	No	No	No	No	No	92.5	17.2488488247528	92	1.44056243347561	1.44056243347561	1.44056243347561	1.44056243347561	1.44056243347561	41.7	41.7	41.7	41.7	41.7	37.2222222222222	37.2222222222222	37.2222222222222	37.2222222222222	37.2222222222222	No	No	No
DE1187	Admission Not Required	90	Male	0.04	167	27.4	36.7777777777778	98.2	No	No	No	No	No	No	No	No	No	No	No	No	No	No	98	-2.52941247314494	86	0.0470231396569627	0.0470231396569627	0.0470231396569627	0.0470231396569627	0.0470231396569627	27.4	27.4	27.4	27.4	27.4	36.7777777777778	36.7777777777778	36.7777777777778	36.7777777777778	36.7777777777778	No	No	No
DE1188	Admission Not Required	39	Female	0.39	143	26.9	37.2222222222222	99	No	No	Yes	No	No	No	No	No	No	No	No	No	No	No	98	-2.52941247314494	91	0.362572138579515	0.362572138579515	0.362572138579515	0.362572138579515	0.362572138579515	26.9	26.9	26.9	26.9	26.9	37.2222222222222	37.2222222222222	37.2222222222222	37.2222222222222	37.2222222222222	No	No	No
DE1189	Admission Not Required	186	Male	-1.27	133	31.1	36.7777777777778	98.2	No	No	Yes	No	No	No	No	No	No	No	No	No	No	No	96	6.21629908943605	95	-1.26316470079313	-1.26316470079313	-1.26316470079313	-1.26316470079313	-1.26316470079313	31.1	31.1	31.1	31.1	31.1	36.7777777777778	36.7777777777778	36.7777777777778	36.7777777777778	36.7777777777778	No	No	No
DE119	Admission Required	291	Male	-0.42	141	35	37.1111111111111	98.8	Yes	Yes	Yes	Yes	No	No	Yes	No	No	No	Yes	Yes	No	No	85	32.512752066698	93	-0.423168105526202	-0.423168105526202	-0.423168105526202	-0.423168105526202	-0.423168105526202	35	35	35	35	35	37.1111111111111	37.1111111111111	37.1111111111111	37.1111111111111	37.1111111111111	No	No	No
DE1190	Admission Not Required	335	Female	-3.28	145	35.1	37	98.6	No	No	Yes	Yes	No	No	No	No	Yes	Yes	No	No	No	No	98	-2.52941247314494	95	-3.2820195866765	-3.2820195866765	-3.2820195866765	-3.2820195866765	-3.2820195866765	35.1	35.1	35.1	35.1	35.1	37	37	37	37	37	No	No	No
DE1191	Admission Not Required	1553	Female	-7.11	124	29.7	37.2222222222222	99	No	No	Yes	Yes	No	No	No	No	No	No	No	No	No	No	95	9.79697566075274	86	-7.11017898997362	-7.11017898997362	-7.11017898997362	-7.11017898997362	-7.11017898997362	29.7	29.7	29.7	29.7	29.7	37.2222222222222	37.2222222222222	37.2222222222222	37.2222222222222	37.2222222222222	No	No	No
DE1192	Admission Not Required	286	Female	-2.94	145	33.7	36.7777777777778	98.2	Yes	Yes	Yes	Yes	No	No	No	No	Yes	No	No	No	No	No	98	-2.52941247314494	73	-2.94064833125741	-2.94064833125741	-2.94064833125741	-2.94064833125741	-2.94064833125741	33.7	33.7	33.7	33.7	33.7	36.7777777777778	36.7777777777778	36.7777777777778	36.7777777777778	36.7777777777778	No	No	No
DE1193	Admission Not Required	1346	Male	-0.91	104	32.4	36.7777777777778	98.2	No	No	No	No	No	No	No	No	No	No	No	No	No	No	99	-8.07209969647868	93	-0.910935569859183	-0.910935569859183	-0.910935569859183	-0.910935569859183	-0.910935569859183	32.4	32.4	32.4	32.4	32.4	36.7777777777778	36.7777777777778	36.7777777777778	36.7777777777778	36.7777777777778	No	No	No
DE1194	Admission Not Required	43	Female	0.56	171	38.2	36.7777777777778	98.2	No	No	Yes	Yes	No	No	No	No	No	No	No	No	No	No	93	15.8974879610758	92	0.528035762246329	0.528035762246329	0.528035762246329	0.528035762246329	0.528035762246329	38.2	38.2	38.2	38.2	38.2	36.7777777777778	36.7777777777778	36.7777777777778	36.7777777777778	36.7777777777778	No	No	No
DE1195	Admission Not Required	378	Male	-0.63	105	40.2	37.2222222222222	99	No	No	Yes	Yes	No	No	No	No	No	No	No	No	No	No	98	-2.52941247314494	78	-0.634877120169881	-0.634877120169881	-0.634877120169881	-0.634877120169881	-0.634877120169881	40.2	40.2	40.2	40.2	40.2	37.2222222222222	37.2222222222222	37.2222222222222	37.2222222222222	37.2222222222222	No	No	No
DE1196	Admission Not Required	34	Male	0.88	136	44	37	98.6	Yes	Yes	Yes	Yes	No	No	No	No	No	No	No	No	No	No	98	-2.52941247314494	71	0.845818147510449	0.845818147510449	0.845818147510449	0.845818147510449	0.845818147510449	44	44	44	44	44	37	37	37	37	37	No	No	No
DE1197	Admission Not Required	269	Male	-1.64	143	34.6	37.2222222222222	99	Yes	No	Yes	Yes	No	No	No	No	No	No	No	No	No	No	98	-2.52941247314494	89	-1.63390720671527	-1.63390720671527	-1.63390720671527	-1.63390720671527	-1.63390720671527	34.6	34.6	34.6	34.6	34.6	37.2222222222222	37.2222222222222	37.2222222222222	37.2222222222222	37.2222222222222	No	No	No
DE1198	Admission Not Required	482	Male	-0.28	185	27.5	38.3333333333333	101	Yes	No	No	No	No	No	No	No	Yes	No	No	No	No	No	98	-2.52941247314494	14	-0.277890981346565	-0.277890981346565	-0.277890981346565	-0.277890981346565	-0.277890981346565	27.5	27.5	27.5	27.5	27.5	38.3333333333333	38.3333333333333	38.3333333333333	38.3333333333333	38.3333333333333	No	No	No
DE1199	Admission Not Required	357	Male	-4.58	131	30.5	37	98.6	No	No	Yes	Yes	No	No	No	No	No	No	No	No	No	No	98	-2.52941247314494	97	-4.58241882445048	-4.58241882445048	-4.58241882445048	-4.58241882445048	-4.58241882445048	30.5	30.5	30.5	30.5	30.5	37	37	37	37	37	No	No	No
DE120	Admission Required	65	Male	-0.4	159	32	37	98.6	Yes	Yes	Yes	Yes	No	No	Yes	No	No	No	Yes	Yes	No	No	95	9.79697566075274	90	-0.395650026643405	-0.395650026643405	-0.395650026643405	-0.395650026643405	-0.395650026643405	32	32	32	32	32	37	37	37	37	37	No	No	No
DE1200	Admission Not Required	200	Female	2.55	NA	NA	37.2222222222222	99	No	No	Yes	Yes	Yes	Yes	No	No	Yes	No	No	No	Yes	No	NA	NA	NA	2.55	2.55	2.55	2.55	2.55	NA	NA	NA	NA	NA	37.2222222222222	37.2222222222222	37.2222222222222	37.2222222222222	37.2222222222222	No	No	No
DE1201	Admission Not Required	89	Male	1.64	125	52.5	37	98.6	No	No	Yes	Yes	No	No	No	No	No	No	No	No	No	No	97	2.15686280099798	96	1.64689387529038	1.64689387529038	1.64689387529038	1.64689387529038	1.64689387529038	52.5	52.5	52.5	52.5	52.5	37	37	37	37	37	No	No	No
DE1202	Admission Not Required	348	Female	1.49	202	35.1	38.3333333333333	101	No	No	No	No	Yes	No	No	No	Yes	No	No	No	Yes	No	99	-8.07209969647868	72	1.49140236045985	1.49140236045985	1.49140236045985	1.49140236045985	1.49140236045985	35.1	35.1	35.1	35.1	35.1	38.3333333333333	38.3333333333333	38.3333333333333	38.3333333333333	38.3333333333333	No	No	No
DE1203	Admission Not Required	343	Male	0.08	155	36	36.7777777777778	98.2	Yes	Yes	Yes	Yes	No	No	No	No	No	No	No	No	No	No	98	-2.52941247314494	88	0.0851662018374634	0.0851662018374634	0.0851662018374634	0.0851662018374634	0.0851662018374634	36	36	36	36	36	36.7777777777778	36.7777777777778	36.7777777777778	36.7777777777778	36.7777777777778	No	No	No
DE1204	Admission Not Required	479	Female	-0.09	106	30.6	36.7777777777778	98.2	Yes	No	Yes	Yes	No	No	No	No	No	No	No	No	No	No	98	-2.52941247314494	94	-0.0859250327510553	-0.0859250327510553	-0.0859250327510553	-0.0859250327510553	-0.0859250327510553	30.6	30.6	30.6	30.6	30.6	36.7777777777778	36.7777777777778	36.7777777777778	36.7777777777778	36.7777777777778	No	No	No
DE1205	Admission Required	87	Female	1.21	172	29.3	36.7777777777778	98.2	No	No	Yes	Yes	Yes	Yes	Yes	No	No	No	Yes	No	Yes	No	94	13	86	1.21689561179757	1.21689561179757	1.21689561179757	1.21689561179757	1.21689561179757	29.3	29.3	29.3	29.3	29.3	36.7777777777778	36.7777777777778	36.7777777777778	36.7777777777778	36.7777777777778	No	No	No
DE1206	Admission Not Required	303	Male	0.6	124	31	36.7777777777778	98.2	No	No	Yes	Yes	No	No	No	No	No	No	No	No	No	No	98.5	-5.17461173540293	87	0.599924919337826	0.599924919337826	0.599924919337826	0.599924919337826	0.599924919337826	31	31	31	31	31	36.7777777777778	36.7777777777778	36.7777777777778	36.7777777777778	36.7777777777778	No	No	No
DE1207	Admission Not Required	273	Male	-0.13	114	35	36.7777777777778	98.2	No	No	Yes	Yes	No	No	No	No	No	No	No	No	No	No	99	-8.07209969647868	89	-0.123516658698395	-0.123516658698395	-0.123516658698395	-0.123516658698395	-0.123516658698395	35	35	35	35	35	36.7777777777778	36.7777777777778	36.7777777777778	36.7777777777778	36.7777777777778	No	No	No
DE1208	Admission Not Required	1260	Male	-3.4	152.5	25.2	38.3333333333333	101	Yes	Yes	No	No	No	No	No	No	No	No	No	No	No	Yes	94	13	19	-3.39768399896489	-3.39768399896489	-3.39768399896489	-3.39768399896489	-3.39768399896489	25.2	25.2	25.2	25.2	25.2	38.3333333333333	38.3333333333333	38.3333333333333	38.3333333333333	38.3333333333333	No	No	No
DE1209	Admission Not Required	622	Female	0.26	114	34.3	36.7777777777778	98.2	No	No	Yes	Yes	No	No	No	No	No	No	No	No	No	No	100	-14.8558006070426	94	0.263949355252721	0.263949355252721	0.263949355252721	0.263949355252721	0.263949355252721	34.3	34.3	34.3	34.3	34.3	36.7777777777778	36.7777777777778	36.7777777777778	36.7777777777778	36.7777777777778	No	No	No
DE1210	Admission Not Required	105	Male	0.81	113	38.7	NA	NA	No	No	Yes	Yes	No	No	No	No	No	No	No	No	No	No	96	6.21629908943605	83	0.802413400764278	0.802413400764278	0.802413400764278	0.802413400764278	0.802413400764278	38.7	38.7	38.7	38.7	38.7	37	36.8888888888889	36.7777777777778	36.7777777777778	37	No	No	No
DE1211	Admission Not Required	161	Female	1.7	124	32.6	37	98.6	No	No	No	No	No	No	No	No	Yes	Yes	No	No	No	No	97	2.15686280099798	66	1.69323740428017	1.69323740428017	1.69323740428017	1.69323740428017	1.69323740428017	32.6	32.6	32.6	32.6	32.6	37	37	37	37	37	No	No	No
DE1212	Admission Not Required	140	Male	-0.66	129	29.8	37.2222222222222	99	No	No	Yes	Yes	No	No	No	No	No	No	No	No	No	No	98	-2.52941247314494	80	-0.654011137149615	-0.654011137149615	-0.654011137149615	-0.654011137149615	-0.654011137149615	29.8	29.8	29.8	29.8	29.8	37.2222222222222	37.2222222222222	37.2222222222222	37.2222222222222	37.2222222222222	No	No	No
DE1213	Admission Not Required	523	Female	-0.44	172	30.8	37	98.6	Yes	No	Yes	Yes	No	No	No	No	No	No	No	No	No	No	98	-2.52941247314494	73	-0.438158461548115	-0.438158461548115	-0.438158461548115	-0.438158461548115	-0.438158461548115	30.8	30.8	30.8	30.8	30.8	37	37	37	37	37	No	No	No
DE1214	Admission Not Required	599	Male	1.72	125	38.9	37	98.6	No	No	No	No	No	No	No	No	No	No	No	No	No	No	99	-8.07209969647868	93	1.72116529047243	1.72116529047243	1.72116529047243	1.72116529047243	1.72116529047243	38.9	38.9	38.9	38.9	38.9	37	37	37	37	37	No	No	No
DE1215	Admission Not Required	117	Male	-3.74	129	40.3	36.7777777777778	98.2	No	No	Yes	Yes	No	No	Yes	No	No	No	No	No	No	No	96	6.21629908943605	88	-3.74584363643133	-3.74584363643133	-3.74584363643133	-3.74584363643133	-3.74584363643133	40.3	40.3	40.3	40.3	40.3	36.7777777777778	36.7777777777778	36.7777777777778	36.7777777777778	36.7777777777778	No	No	No
DE1216	Admission Required	1150	Male	1.29	106	28.4	36.7777777777778	98.2	No	No	No	No	No	No	No	No	No	No	No	No	No	No	99	-8.07209969647868	94	1.29335929401878	1.29335929401878	1.29335929401878	1.29335929401878	1.29335929401878	28.4	28.4	28.4	28.4	28.4	36.7777777777778	36.7777777777778	36.7777777777778	36.7777777777778	36.7777777777778	No	No	No
DE1217	Admission Not Required	1666	Male	-3.51	87	32.5	37	98.6	No	No	No	No	No	No	No	No	Yes	No	No	No	No	No	99	-8.07209969647868	92	-3.51358603698458	-3.51358603698458	-3.51358603698458	-3.51358603698458	-3.51358603698458	32.5	32.5	32.5	32.5	32.5	37	37	37	37	37	No	No	No
DE1218	Admission Not Required	180	Female	0.12	130	45.7	37.2222222222222	99	Yes	Yes	Yes	Yes	No	No	No	No	No	No	No	No	No	No	98	-2.52941247314494	81	0.118963390469257	0.118963390469257	0.118963390469257	0.118963390469257	0.118963390469257	45.7	45.7	45.7	45.7	45.7	37.2222222222222	37.2222222222222	37.2222222222222	37.2222222222222	37.2222222222222	No	No	No
DE1219	Admission Not Required	363	Female	0.07	130	42.7	37	98.6	No	No	Yes	Yes	No	No	No	No	No	No	No	No	No	No	96	6.21629908943605	95	0.075253297811044	0.075253297811044	0.075253297811044	0.075253297811044	0.075253297811044	42.7	42.7	42.7	42.7	42.7	37	37	37	37	37	No	No	No
DE1227	Admission Required	119	Male	0.43	153	35.7	37	98.6	No	No	Yes	Yes	No	No	Yes	No	No	No	No	No	Yes	No	98	-2.52941247314494	95	0.424226663431717	0.424226663431717	0.424226663431717	0.424226663431717	0.424226663431717	35.7	35.7	35.7	35.7	35.7	37	37	37	37	37	No	No	No
DE1228	Admission Required	30	Male	2.14	136	39.9	37	98.6	No	No	Yes	Yes	No	No	No	No	No	No	Yes	No	Yes	No	93	15.8974879610758	59	2.13688829891552	2.13688829891552	2.13688829891552	2.13688829891552	2.13688829891552	39.9	39.9	39.9	39.9	39.9	37	37	37	37	37	No	No	No
DE1229	Admission Required	177	Male	-1.7	158	41.5	38.3333333333333	101	Yes	Yes	Yes	Yes	No	No	No	No	Yes	Yes	No	No	No	No	98	-2.52941247314494	80	-1.70767887241067	-1.70767887241067	-1.70767887241067	-1.70767887241067	-1.70767887241067	41.5	41.5	41.5	41.5	41.5	38.3333333333333	38.3333333333333	38.3333333333333	38.3333333333333	38.3333333333333	No	No	No
DE1230	Admission Required	223	Male	NA	134	59.1	37	98.6	No	No	Yes	Yes	No	No	No	No	No	No	No	No	Yes	No	88	27.2883987859147	95	-6.03054224867587	-3.62914060531693	-5.18298872749036	-5.04172980729277	-2.91918706017226	59.1	59.1	59.1	59.1	59.1	37	37	37	37	37	No	No	No
DE1231	Admission Required	388	Male	NA	109	34.8	37	98.6	No	No	No	No	No	No	No	No	Yes	Yes	No	No	No	No	99	-8.07209969647868	77	-0.335766390068909	0.328478004207202	-2.04933801385939	0.328478004207202	-0.839511376393604	34.8	34.8	34.8	34.8	34.8	37	37	37	37	37	No	No	No
DE1234	Admission Required	65	Female	5.44	136	36.9	38.8888888888889	102	Yes	Yes	Yes	Yes	No	No	No	No	No	No	No	No	Yes	No	97	2.15686280099798	97	5.44708283257956	5.44708283257956	5.44708283257956	5.44708283257956	5.44708283257956	36.9	36.9	36.9	36.9	36.9	38.8888888888889	38.8888888888889	38.8888888888889	38.8888888888889	38.8888888888889	No	No	No
DE1235	Admission Required	347	Female	-3.15	156	51.7	37	98.6	Yes	No	Yes	No	No	No	Yes	No	No	No	Yes	No	Yes	No	99	-8.07209969647868	91	-3.14878979162238	-3.14878979162238	-3.14878979162238	-3.14878979162238	-3.14878979162238	51.7	51.7	51.7	51.7	51.7	37	37	37	37	37	No	No	No
DE1236	Admission Required	380	Female	-2.3	149.5	36.7	37	98.6	No	No	Yes	Yes	Yes	Yes	No	No	Yes	Yes	Yes	No	Yes	No	100	-14.8558006070426	80	-2.3010133611655	-2.3010133611655	-2.3010133611655	-2.3010133611655	-2.3010133611655	36.7	36.7	36.7	36.7	36.7	37	37	37	37	37	No	No	No
DE1238	Admission Not Required	968	Female	1.65	111	32	37	98.6	No	No	Yes	Yes	No	No	Yes	No	No	No	No	No	Yes	No	98	-2.52941247314494	88	1.64839648003629	1.64839648003629	1.64839648003629	1.64839648003629	1.64839648003629	32	32	32	32	32	37	37	37	37	37	No	No	No
DE1246	Admission Not Required	1245	Male	-1.84	131	38.4	37	98.6	Yes	Yes	Yes	Yes	No	No	Yes	No	No	No	Yes	No	Yes	No	92	18.5426872233337	96	-1.83585317150742	-1.83585317150742	-1.83585317150742	-1.83585317150742	-1.83585317150742	38.4	38.4	38.4	38.4	38.4	37	37	37	37	37	No	No	No
DE1247	Admission Required	345	Male	-0.62	123	36	37	98.6	Yes	Yes	Yes	Yes	No	No	No	No	No	No	No	No	Yes	No	89	25.3263881338977	96	-0.615167526226913	-0.615167526226913	-0.615167526226913	-0.615167526226913	-0.615167526226913	36	36	36	36	36	37	37	37	37	37	Yes	No	No
DE1250	Admission Required	741	Male	-2.64	172	46.2	38.8888888888889	102	Yes	Yes	Yes	Yes	No	No	Yes	No	No	No	No	No	No	No	96	6.21629908943605	82	-2.63299778252476	-2.63299778252476	-2.63299778252476	-2.63299778252476	-2.63299778252476	46.2	46.2	46.2	46.2	46.2	38.8888888888889	38.8888888888889	38.8888888888889	38.8888888888889	38.8888888888889	No	No	No
DE1251	Admission Required	218	Male	-0.33	134	39.9	36.6666666666667	98	Yes	Yes	Yes	Yes	No	No	Yes	No	No	No	No	No	Yes	No	92	18.5426872233337	92	-0.333674773164531	-0.333674773164531	-0.333674773164531	-0.333674773164531	-0.333674773164531	39.9	39.9	39.9	39.9	39.9	36.6666666666667	36.6666666666667	36.6666666666667	36.6666666666667	36.6666666666667	No	No	No
DE1263	Admission Not Required	160	Male	-1.29	144	42.6	37.8888888888889	100.2	Yes	Yes	Yes	Yes	No	No	Yes	No	No	No	No	No	Yes	No	86	30.8690753572314	93	-1.291093922392	-1.291093922392	-1.291093922392	-1.291093922392	-1.291093922392	42.6	42.6	42.6	42.6	42.6	37.8888888888889	37.8888888888889	37.8888888888889	37.8888888888889	37.8888888888889	No	No	No
DE1264	Admission Required	118	Male	1.53	135.5	49.6	37	98.6	No	No	Yes	Yes	No	No	Yes	No	No	No	No	No	No	No	88	27.2883987859147	84	1.52027163689742	1.52027163689742	1.52027163689742	1.52027163689742	1.52027163689742	49.6	49.6	49.6	49.6	49.6	37	37	37	37	37	No	No	No
DE1266	Admission Not Required	0	Male	-0.96	121	42	37	98.6	No	No	No	No	No	No	No	No	No	No	No	No	No	No	90	23.2289624974767	96	-0.956438578032831	-0.956438578032831	-0.956438578032831	-0.956438578032831	-0.956438578032831	42	42	42	42	42	37	37	37	37	37	No	No	No
DE1267	Admission Required	134	Male	-0.66	150.5	42.9	37	98.6	No	No	Yes	Yes	Yes	Yes	No	No	No	No	No	No	Yes	No	88	27.2883987859147	93	-0.654011137149615	-0.654011137149615	-0.654011137149615	-0.654011137149615	-0.654011137149615	42.9	42.9	42.9	42.9	42.9	37	37	37	37	37	No	No	No
DE1268	Admission Required	584	Male	-0.97	146	38	40.2777777777778	104.5	Yes	Yes	Yes	Yes	No	No	Yes	No	No	No	No	No	Yes	No	90	23.2289624974767	95	-0.968647218424163	-0.968647218424163	-0.968647218424163	-0.968647218424163	-0.968647218424163	38	38	38	38	38	40.2777777777778	40.2777777777778	40.2777777777778	40.2777777777778	40.2777777777778	No	No	No
DE1269	Admission Required	714	Male	-1.57	116	33.8	39.5	103.1	Yes	Yes	Yes	Yes	No	No	Yes	No	No	No	No	No	Yes	No	98	-2.52941247314494	94	-1.56913779870871	-1.56913779870871	-1.56913779870871	-1.56913779870871	-1.56913779870871	33.8	33.8	33.8	33.8	33.8	39.5	39.5	39.5	39.5	39.5	No	No	No
DE127	Admission Required	37	Female	-3.28	152	43	37	98.6	No	No	Yes	Yes	No	No	Yes	No	No	No	Yes	Yes	No	No	90	23.2289624974767	91	-3.30808659074621	-3.30808659074621	-3.30808659074621	-3.30808659074621	-3.30808659074621	43	43	43	43	43	37	37	37	37	37	No	No	No
DE128	Admission Required	88	Male	1	151	27	37	98.6	No	No	Yes	Yes	No	No	Yes	No	No	No	Yes	No	No	No	94	13	91	1.0102597377086	1.0102597377086	1.0102597377086	1.0102597377086	1.0102597377086	27	27	27	27	27	37	37	37	37	37	No	No	No
DE1282	Admission Required	76	Male	-0.4	156	36.6	37	98.6	No	No	Yes	Yes	Yes	Yes	No	No	No	No	No	No	Yes	Yes	95	9.79697566075274	93	-0.395650026643405	-0.395650026643405	-0.395650026643405	-0.395650026643405	-0.395650026643405	36.6	36.6	36.6	36.6	36.6	37	37	37	37	37	No	No	No
DE1283	Admission Required	40	Female	-0.67	142	66.1	37	98.6	No	No	Yes	Yes	No	No	No	No	No	No	No	No	Yes	No	81	38.3209485212315	84	-0.701342602587886	-0.701342602587886	-0.701342602587886	-0.701342602587886	-0.701342602587886	66.1	66.1	66.1	66.1	66.1	37	37	37	37	37	No	No	No
DE1284	Admission Required	44	Male	-0.79	142	43.9	37	98.6	No	No	Yes	Yes	Yes	Yes	No	No	No	No	Yes	No	Yes	No	93	15.8974879610758	93	-0.820341973822732	-0.820341973822732	-0.820341973822732	-0.820341973822732	-0.820341973822732	43.9	43.9	43.9	43.9	43.9	37	37	37	37	37	No	No	No
DE1285	Admission Required	410	Female	1.08	127	29.4	38.6666666666667	101.6	Yes	Yes	Yes	Yes	No	No	Yes	No	Yes	No	No	No	Yes	No	97	2.15686280099798	96	1.08677397373375	1.08677397373375	1.08677397373375	1.08677397373375	1.08677397373375	29.4	29.4	29.4	29.4	29.4	38.6666666666667	38.6666666666667	38.6666666666667	38.6666666666667	38.6666666666667	Yes	No	No
DE1286	Admission Not Required	1081	Female	-2.55	99	29.9	37	98.6	No	No	Yes	Yes	No	No	Yes	No	No	No	No	No	Yes	No	97	2.15686280099798	82	-2.55195797629033	-2.55195797629033	-2.55195797629033	-2.55195797629033	-2.55195797629033	29.9	29.9	29.9	29.9	29.9	37	37	37	37	37	No	No	No
DE1287	Admission Not Required	1128	Male	-2.3	109.5	26.5	37	98.6	No	No	Yes	Yes	No	No	No	No	No	No	No	No	No	No	97	2.15686280099798	93	-2.29987456367166	-2.29987456367166	-2.29987456367166	-2.29987456367166	-2.29987456367166	26.5	26.5	26.5	26.5	26.5	37	37	37	37	37	No	No	No
DE1288	Admission Not Required	761	Female	-0.13	115	31.2	36.7777777777778	98.2	No	No	No	No	No	No	No	No	No	No	No	No	No	No	98	-2.52941247314494	95	-0.129831273323368	-0.129831273323368	-0.129831273323368	-0.129831273323368	-0.129831273323368	31.2	31.2	31.2	31.2	31.2	36.7777777777778	36.7777777777778	36.7777777777778	36.7777777777778	36.7777777777778	No	No	No
DE1289	Admission Not Required	519	Female	-0.88	130	33.5	36.8888888888889	98.4	No	No	Yes	Yes	No	No	No	No	No	No	No	No	No	No	97	2.15686280099798	81	-0.886683745819306	-0.886683745819306	-0.886683745819306	-0.886683745819306	-0.886683745819306	33.5	33.5	33.5	33.5	33.5	36.8888888888889	36.8888888888889	36.8888888888889	36.8888888888889	36.8888888888889	No	No	No
DE129	Admission Required	37	Male	-0.09	163.5	32	37	98.6	No	No	Yes	Yes	No	No	Yes	No	No	No	Yes	Yes	No	No	95	9.79697566075274	80	-0.11911816654057	-0.11911816654057	-0.11911816654057	-0.11911816654057	-0.11911816654057	32	32	32	32	32	37	37	37	37	37	No	No	No
DE1290	Admission Not Required	149	Male	-1.07	110	30.5	37	98.6	No	No	Yes	Yes	No	No	No	No	No	No	No	No	No	No	96	6.21629908943605	95	-1.06527676826051	-1.06527676826051	-1.06527676826051	-1.06527676826051	-1.06527676826051	30.5	30.5	30.5	30.5	30.5	37	37	37	37	37	No	No	No
DE1291	Admission Not Required	478	Female	-0.81	127	25.9	36.8888888888889	98.4	No	No	No	No	No	No	No	No	No	No	No	No	No	No	99	-8.07209969647868	87	-0.810550231069857	-0.810550231069857	-0.810550231069857	-0.810550231069857	-0.810550231069857	25.9	25.9	25.9	25.9	25.9	36.8888888888889	36.8888888888889	36.8888888888889	36.8888888888889	36.8888888888889	No	No	No
DE1292	Admission Not Required	66	Male	-2.98	123.5	30.1	37	98.6	No	No	No	No	No	No	No	No	No	No	No	No	No	No	99	-8.07209969647868	73	-2.97076620648311	-2.97076620648311	-2.97076620648311	-2.97076620648311	-2.97076620648311	30.1	30.1	30.1	30.1	30.1	37	37	37	37	37	No	No	No
DE1293	Admission Not Required	871	Male	0.68	98	25.4	37	98.6	No	No	No	No	No	No	No	No	No	No	No	No	No	No	98	-2.52941247314494	97	0.680534782687984	0.680534782687984	0.680534782687984	0.680534782687984	0.680534782687984	25.4	25.4	25.4	25.4	25.4	37	37	37	37	37	No	No	No
DE1294	Admission Required	1486	Female	-1.02	102	24.8	37	98.6	No	No	No	No	No	No	No	No	No	No	No	No	No	No	98	-2.52941247314494	95	-1.0164419731228	-1.0164419731228	-1.0164419731228	-1.0164419731228	-1.0164419731228	24.8	24.8	24.8	24.8	24.8	37	37	37	37	37	No	No	No
DE1295	Admission Not Required	1077	Female	-2.55	108	25.4	36.7777777777778	98.2	Yes	Yes	Yes	Yes	No	No	No	No	No	No	No	No	No	No	98	-2.52941247314494	97	-2.55195797629033	-2.55195797629033	-2.55195797629033	-2.55195797629033	-2.55195797629033	25.4	25.4	25.4	25.4	25.4	36.7777777777778	36.7777777777778	36.7777777777778	36.7777777777778	36.7777777777778	No	No	No
DE1296	Admission Not Required	1262	Male	-1.92	105	25	37	98.6	No	No	No	No	No	No	No	Yes	No	No	No	No	No	No	98	-2.52941247314494	85	-1.92044130358173	-1.92044130358173	-1.92044130358173	-1.92044130358173	-1.92044130358173	25	25	25	25	25	37	37	37	37	37	No	No	No
DE1297	Admission Not Required	60	Male	1.47	123	28.9	37	98.6	No	No	No	No	No	No	No	No	No	No	No	No	No	No	98	-2.52941247314494	94	1.44056243347561	1.44056243347561	1.44056243347561	1.44056243347561	1.44056243347561	28.9	28.9	28.9	28.9	28.9	37	37	37	37	37	No	No	No
DE1298	Admission Not Required	1306	Male	-0.74	95	24.5	37	98.6	Yes	Yes	No	No	No	No	No	No	No	No	No	No	No	No	98	-2.52941247314494	85	-0.743316690909545	-0.743316690909545	-0.743316690909545	-0.743316690909545	-0.743316690909545	24.5	24.5	24.5	24.5	24.5	37	37	37	37	37	No	No	No
DE1299	Admission Not Required	62	Male	-0.86	159	27	37	98.6	No	No	Yes	Yes	No	No	No	No	No	No	No	No	No	No	95	9.79697566075274	22	-0.858924005756623	-0.858924005756623	-0.858924005756623	-0.858924005756623	-0.858924005756623	27	27	27	27	27	37	37	37	37	37	No	No	No
DE1300	Admission Not Required	1589	Male	0.84	94	24.9	36.8888888888889	98.4	No	No	Yes	Yes	No	No	No	No	No	No	No	No	No	No	98	-2.52941247314494	94	0.843393061590321	0.843393061590321	0.843393061590321	0.843393061590321	0.843393061590321	24.9	24.9	24.9	24.9	24.9	36.8888888888889	36.8888888888889	36.8888888888889	36.8888888888889	36.8888888888889	No	No	No
DE1301	Admission Required	961	Male	0.9	116	48	37	98.6	Yes	Yes	Yes	Yes	No	No	Yes	No	No	No	No	No	No	No	88	27.2883987859147	87	0.900300951131385	0.900300951131385	0.900300951131385	0.900300951131385	0.900300951131385	48	48	48	48	48	37	37	37	37	37	No	No	No
DE1302	Admission Not Required	532	Male	1.74	119	25.4	36.6666666666667	98	No	No	No	No	No	No	No	No	No	No	No	No	No	No	98	-2.52941247314494	93	1.73513025677911	1.73513025677911	1.73513025677911	1.73513025677911	1.73513025677911	25.4	25.4	25.4	25.4	25.4	36.6666666666667	36.6666666666667	36.6666666666667	36.6666666666667	36.6666666666667	No	No	No
DE1303	Admission Not Required	202	Female	-1.09	124	30.5	36.8888888888889	98.4	Yes	Yes	Yes	Yes	No	No	No	No	No	No	No	No	No	No	94	13	95	-1.0801195784749	-1.0801195784749	-1.0801195784749	-1.0801195784749	-1.0801195784749	30.5	30.5	30.5	30.5	30.5	36.8888888888889	36.8888888888889	36.8888888888889	36.8888888888889	36.8888888888889	No	No	No
DE1304	Admission Required	143	Male	-0.53	140	48	36.7777777777778	98.2	No	No	Yes	Yes	No	No	Yes	No	No	No	No	No	No	No	97	2.15686280099798	94	-0.520484249939556	-0.520484249939556	-0.520484249939556	-0.520484249939556	-0.520484249939556	48	48	48	48	48	36.7777777777778	36.7777777777778	36.7777777777778	36.7777777777778	36.7777777777778	No	No	No
DE1305	Admission Not Required	85	Female	-0.2	148	34.8	37	98.6	No	No	Yes	Yes	No	No	No	No	No	No	No	No	No	No	98	-2.52941247314494	96	-0.194507721120513	-0.194507721120513	-0.194507721120513	-0.194507721120513	-0.194507721120513	34.8	34.8	34.8	34.8	34.8	37	37	37	37	37	No	No	No
DE1306	Admission Not Required	183	Female	-0.23	151	35.5	36.7777777777778	98.2	No	No	Yes	Yes	No	No	No	No	No	No	No	No	No	No	98	-2.52941247314494	90	-0.224490772139096	-0.224490772139096	-0.224490772139096	-0.224490772139096	-0.224490772139096	35.5	35.5	35.5	35.5	35.5	36.7777777777778	36.7777777777778	36.7777777777778	36.7777777777778	36.7777777777778	No	No	No
DE1316	Admission Required	950	Female	-0.58	154	35.8	38	100.4	Yes	Yes	No	No	No	No	No	No	No	No	No	No	Yes	No	97	2.15686280099798	96	-0.579358259069712	-0.579358259069712	-0.579358259069712	-0.579358259069712	-0.579358259069712	35.8	35.8	35.8	35.8	35.8	38	38	38	38	38	Yes	No	No
DE1318	Admission Required	193	Male	-1.14	124	55.6	36.8888888888889	98.4	No	No	Yes	No	No	No	Yes	No	No	No	Yes	Yes	Yes	No	89	25.3263881338977	85	-1.13402452911944	-1.13402452911944	-1.13402452911944	-1.13402452911944	-1.13402452911944	55.6	55.6	55.6	55.6	55.6	36.8888888888889	36.8888888888889	36.8888888888889	36.8888888888889	36.8888888888889	No	No	No
DE1320	Admission Not Required	232	Female	-1.21	144	28.2	37	98.6	Yes	Yes	Yes	Yes	No	No	No	No	No	No	No	No	Yes	Yes	98	-2.52941247314494	93	-1.21315726132761	-1.21315726132761	-1.21315726132761	-1.21315726132761	-1.21315726132761	28.2	28.2	28.2	28.2	28.2	37	37	37	37	37	No	No	No
DE1321	Admission Required	240	Female	-0.72	140	34.9	39.1111111111111	102.4	Yes	Yes	Yes	Yes	No	No	Yes	No	No	No	No	No	Yes	No	93	15.8974879610758	88	-0.724066676771308	-0.724066676771308	-0.724066676771308	-0.724066676771308	-0.724066676771308	34.9	34.9	34.9	34.9	34.9	39.1111111111111	39.1111111111111	39.1111111111111	39.1111111111111	39.1111111111111	No	No	No
DE1322	Admission Not Required	243	Male	0.54	134.5	37.3	37	98.6	Yes	Yes	Yes	Yes	No	No	No	No	No	No	No	No	Yes	No	98	-2.52941247314494	88	0.541685722165223	0.541685722165223	0.541685722165223	0.541685722165223	0.541685722165223	37.3	37.3	37.3	37.3	37.3	37	37	37	37	37	No	No	No
DE1323	Admission Not Required	132	Female	0.09	121	39	36.7777777777778	98.2	No	No	Yes	Yes	No	No	No	No	No	No	No	No	No	No	98	-2.52941247314494	92	0.0952068429576833	0.0952068429576833	0.0952068429576833	0.0952068429576833	0.0952068429576833	39	39	39	39	39	36.7777777777778	36.7777777777778	36.7777777777778	36.7777777777778	36.7777777777778	No	No	No
DE1324	Admission Not Required	290	Male	-0.42	158	29.4	37.5555555555556	99.6	Yes	No	Yes	Yes	No	No	No	No	No	No	No	No	No	No	95	9.79697566075274	90	-0.423168105526202	-0.423168105526202	-0.423168105526202	-0.423168105526202	-0.423168105526202	29.4	29.4	29.4	29.4	29.4	37.5555555555556	37.5555555555556	37.5555555555556	37.5555555555556	37.5555555555556	No	No	No
DE1325	Admission Not Required	697	Male	-1.43	107	25.5	37	98.6	No	No	Yes	Yes	Yes	Yes	No	No	Yes	Yes	No	No	No	No	99	-8.07209969647868	93	-1.4260086689878	-1.4260086689878	-1.4260086689878	-1.4260086689878	-1.4260086689878	25.5	25.5	25.5	25.5	25.5	37	37	37	37	37	No	No	No
DE1326	Admission Not Required	386	Male	-1.15	122	35.7	36.7777777777778	98.2	Yes	Yes	No	No	No	No	No	No	No	No	No	No	No	No	98	-2.52941247314494	96	-1.15477182529106	-1.15477182529106	-1.15477182529106	-1.15477182529106	-1.15477182529106	35.7	35.7	35.7	35.7	35.7	36.7777777777778	36.7777777777778	36.7777777777778	36.7777777777778	36.7777777777778	No	No	No
DE1327	Admission Not Required	1182	Female	-2.05	123	30.9	37	98.6	No	No	No	No	No	No	No	Yes	No	No	No	No	No	No	98	-2.52941247314494	98	-2.05373866631074	-2.05373866631074	-2.05373866631074	-2.05373866631074	-2.05373866631074	30.9	30.9	30.9	30.9	30.9	37	37	37	37	37	No	No	No
DE1328	Admission Not Required	267	Male	-0.46	125	25.9	37	98.6	No	No	No	No	No	No	No	No	Yes	Yes	No	No	No	No	97	2.15686280099798	97	-0.452656138836683	-0.452656138836683	-0.452656138836683	-0.452656138836683	-0.452656138836683	25.9	25.9	25.9	25.9	25.9	37	37	37	37	37	No	No	No
DE1329	Admission Not Required	668	Female	-1.56	149	27.3	37	98.6	Yes	No	No	No	Yes	Yes	No	No	No	No	No	No	No	No	98	-2.52941247314494	98	-1.55879160992439	-1.55879160992439	-1.55879160992439	-1.55879160992439	-1.55879160992439	27.3	27.3	27.3	27.3	27.3	37	37	37	37	37	No	No	No
DE1330	Admission Not Required	1538	Female	-3.05	115	26.2	37	98.6	No	No	Yes	Yes	No	No	No	No	No	No	No	No	No	No	98	-2.52941247314494	96	-3.05450348003706	-3.05450348003706	-3.05450348003706	-3.05450348003706	-3.05450348003706	26.2	26.2	26.2	26.2	26.2	37	37	37	37	37	No	No	No
DE1331	Admission Not Required	378	Male	-0.63	122	25.4	36.7777777777778	98.2	No	No	No	No	No	No	No	No	Yes	Yes	No	No	No	Yes	98	-2.52941247314494	92	-0.634877120169881	-0.634877120169881	-0.634877120169881	-0.634877120169881	-0.634877120169881	25.4	25.4	25.4	25.4	25.4	36.7777777777778	36.7777777777778	36.7777777777778	36.7777777777778	36.7777777777778	No	No	No
DE1332	Admission Not Required	318	Male	1.26	144	26.3	36.8888888888889	98.4	No	No	Yes	Yes	Yes	Yes	No	No	No	No	No	No	No	Yes	96	6.21629908943605	93	1.25567336152909	1.25567336152909	1.25567336152909	1.25567336152909	1.25567336152909	26.3	26.3	26.3	26.3	26.3	36.8888888888889	36.8888888888889	36.8888888888889	36.8888888888889	36.8888888888889	No	No	No
DE1333	Admission Not Required	344	Male	0.08	117	25.5	36.8888888888889	98.4	No	No	Yes	Yes	No	No	No	No	No	No	No	No	No	No	97	2.15686280099798	84	0.0851662018374634	0.0851662018374634	0.0851662018374634	0.0851662018374634	0.0851662018374634	25.5	25.5	25.5	25.5	25.5	36.8888888888889	36.8888888888889	36.8888888888889	36.8888888888889	36.8888888888889	No	No	No
DE1334	Admission Not Required	1496	Male	0.23	84	27	36.7777777777778	98.2	No	No	Yes	Yes	No	No	No	No	No	No	No	No	No	No	99	-8.07209969647868	90	0.225411809192741	0.225411809192741	0.225411809192741	0.225411809192741	0.225411809192741	27	27	27	27	27	36.7777777777778	36.7777777777778	36.7777777777778	36.7777777777778	36.7777777777778	No	No	No
DE1335	Admission Not Required	23	Female	-0.07	175	39.7	37.2222222222222	99	Yes	Yes	No	No	No	No	Yes	No	No	No	No	No	No	No	96	6.21629908943605	89	-0.070518261494057	-0.070518261494057	-0.070518261494057	-0.070518261494057	-0.070518261494057	39.7	39.7	39.7	39.7	39.7	37.2222222222222	37.2222222222222	37.2222222222222	37.2222222222222	37.2222222222222	No	No	No
DE1336	Admission Not Required	218	Female	-2.01	119	34	37	98.6	No	No	Yes	Yes	No	No	No	No	No	No	No	No	No	No	92	18.5426872233337	95	-2.01176078192886	-2.01176078192886	-2.01176078192886	-2.01176078192886	-2.01176078192886	34	34	34	34	34	37	37	37	37	37	No	No	No
DE1337	Admission Not Required	406	Male	0.11	176	28	37.7777777777778	100	Yes	No	Yes	No	No	No	No	No	No	No	No	No	No	No	99.5	-11.2751240357259	95	0.115018459440949	0.115018459440949	0.115018459440949	0.115018459440949	0.115018459440949	28	28	28	28	28	37.7777777777778	37.7777777777778	37.7777777777778	37.7777777777778	37.7777777777778	No	No	No
DE1338	Admission Not Required	1403	Male	-0.52	136	28.2	37	98.6	Yes	Yes	No	No	No	No	No	Yes	No	No	No	No	No	No	92	18.5426872233337	93	-0.520333039602734	-0.520333039602734	-0.520333039602734	-0.520333039602734	-0.520333039602734	28.2	28.2	28.2	28.2	28.2	37	37	37	37	37	No	No	No
DE1339	Admission Not Required	667	Male	-1.28	121	28.3	37	98.6	No	No	Yes	Yes	No	No	No	No	Yes	Yes	No	No	No	No	98	-2.52941247314494	84	-1.27829739992746	-1.27829739992746	-1.27829739992746	-1.27829739992746	-1.27829739992746	28.3	28.3	28.3	28.3	28.3	37	37	37	37	37	No	No	No
DE1340	Admission Not Required	954	Male	-2.54	132	27.9	38.3333333333333	101	No	No	No	No	No	No	No	No	No	No	No	No	No	No	97	2.15686280099798	43	-2.54024345485424	-2.54024345485424	-2.54024345485424	-2.54024345485424	-2.54024345485424	27.9	27.9	27.9	27.9	27.9	38.3333333333333	38.3333333333333	38.3333333333333	38.3333333333333	38.3333333333333	No	No	No
DE1341	Admission Not Required	845	Male	-1.27	126	34	37	98.6	No	No	Yes	Yes	No	No	No	No	No	No	No	No	No	No	97	2.15686280099798	67	-1.26828093996519	-1.26828093996519	-1.26828093996519	-1.26828093996519	-1.26828093996519	34	34	34	34	34	37	37	37	37	37	No	No	No
DE1342	Admission Not Required	183	Male	0.3	139	26.4	36.7777777777778	98.2	No	No	No	No	Yes	Yes	No	No	Yes	Yes	No	No	No	No	96	6.21629908943605	84	0.301563006891416	0.301563006891416	0.301563006891416	0.301563006891416	0.301563006891416	26.4	26.4	26.4	26.4	26.4	36.7777777777778	36.7777777777778	36.7777777777778	36.7777777777778	36.7777777777778	No	No	No
DE1345	Admission Required	765	Female	-1.29	135	33.4	39.2222222222222	102.6	Yes	No	No	No	No	No	No	No	No	No	No	No	Yes	No	99	-8.07209969647868	97	-1.2849182543388	-1.2849182543388	-1.2849182543388	-1.2849182543388	-1.2849182543388	33.4	33.4	33.4	33.4	33.4	39.2222222222222	39.2222222222222	39.2222222222222	39.2222222222222	39.2222222222222	Yes	No	No
DE1350	Admission Not Required	511	Male	-3.16	90	30.7	37	98.6	No	No	No	No	No	No	No	No	No	No	No	No	Yes	No	99	-8.07209969647868	91	-3.15909893306432	-3.15909893306432	-3.15909893306432	-3.15909893306432	-3.15909893306432	30.7	30.7	30.7	30.7	30.7	37	37	37	37	37	Yes	No	No
DE1351	Admission Required	399	Female	0.37	153	38.8	37.7777777777778	100	Yes	No	No	No	No	No	No	No	No	No	No	No	No	No	98	-2.52941247314494	97	0.371332448178972	0.371332448178972	0.371332448178972	0.371332448178972	0.371332448178972	38.8	38.8	38.8	38.8	38.8	37.7777777777778	37.7777777777778	37.7777777777778	37.7777777777778	37.7777777777778	Yes	No	No
DE1352	Admission Not Required	1707	Female	-0.81	115	30.5	39.8888888888889	103.8	Yes	Yes	Yes	Yes	No	No	No	No	No	No	No	No	Yes	No	98	-2.52941247314494	95	-0.812793725884015	-0.812793725884015	-0.812793725884015	-0.812793725884015	-0.812793725884015	30.5	30.5	30.5	30.5	30.5	39.8888888888889	39.8888888888889	39.8888888888889	39.8888888888889	39.8888888888889	No	No	No
DE1353	Admission Not Required	554	Male	-2.58	131	30.5	36.7777777777778	98.2	Yes	Yes	Yes	No	No	No	No	No	No	No	No	No	No	No	98	-2.52941247314494	62	-2.58368824565866	-2.58368824565866	-2.58368824565866	-2.58368824565866	-2.58368824565866	30.5	30.5	30.5	30.5	30.5	36.7777777777778	36.7777777777778	36.7777777777778	36.7777777777778	36.7777777777778	No	No	No
DE1354	Admission Not Required	1352	Male	-2.51	126	31	37.2222222222222	99	Yes	Yes	Yes	Yes	No	No	No	No	No	No	No	No	No	No	98	-2.52941247314494	88	-2.51412529774788	-2.51412529774788	-2.51412529774788	-2.51412529774788	-2.51412529774788	31	31	31	31	31	37.2222222222222	37.2222222222222	37.2222222222222	37.2222222222222	37.2222222222222	No	No	No
DE1355	Admission Required	170	Male	0.58	189	41.1	39.4444444444444	103	Yes	No	Yes	Yes	No	No	No	No	No	No	No	No	Yes	No	98	-2.52941247314494	91	0.572368082358048	0.572368082358048	0.572368082358048	0.572368082358048	0.572368082358048	41.1	41.1	41.1	41.1	41.1	39.4444444444444	39.4444444444444	39.4444444444444	39.4444444444444	39.4444444444444	No	No	No
DE1356	Admission Not Required	1723	Female	-2.16	136	23.2	36.7777777777778	98.2	Yes	No	No	No	No	No	No	No	No	No	No	No	No	No	99	-8.07209969647868	95	-2.16154909143042	-2.16154909143042	-2.16154909143042	-2.16154909143042	-2.16154909143042	23.2	23.2	23.2	23.2	23.2	36.7777777777778	36.7777777777778	36.7777777777778	36.7777777777778	36.7777777777778	No	No	No
DE1357	Admission Not Required	1029	Male	-0.45	125	31.4	37.5555555555556	99.6	Yes	No	Yes	Yes	Yes	Yes	No	No	No	No	No	No	No	No	98	-2.52941247314494	91	-0.454916758431789	-0.454916758431789	-0.454916758431789	-0.454916758431789	-0.454916758431789	31.4	31.4	31.4	31.4	31.4	37.5555555555556	37.5555555555556	37.5555555555556	37.5555555555556	37.5555555555556	No	No	No
DE1358	Admission Not Required	392	Female	-1.69	125	26.9	37	98.6	No	No	No	No	Yes	Yes	No	No	No	No	No	No	No	No	99	-8.07209969647868	91	-1.6939903780564	-1.6939903780564	-1.6939903780564	-1.6939903780564	-1.6939903780564	26.9	26.9	26.9	26.9	26.9	37	37	37	37	37	No	No	No
DE1359	Admission Not Required	989	Female	-1.12	109	28	37	98.6	Yes	Yes	No	No	No	No	No	No	No	No	No	No	No	No	98	-2.52941247314494	94	-1.11579731560616	-1.11579731560616	-1.11579731560616	-1.11579731560616	-1.11579731560616	28	28	28	28	28	37	37	37	37	37	No	No	No
DE1360	Admission Not Required	221	Male	-0.11	140	34	37.2222222222222	99	No	No	Yes	Yes	No	No	No	No	Yes	Yes	No	No	No	No	85	32.512752066698	88	-0.107796841160339	-0.107796841160339	-0.107796841160339	-0.107796841160339	-0.107796841160339	34	34	34	34	34	37.2222222222222	37.2222222222222	37.2222222222222	37.2222222222222	37.2222222222222	No	No	No
DE1361	Admission Not Required	1214	Male	-0.48	101	23.3	36.7777777777778	98.2	No	No	No	No	No	No	No	No	Yes	Yes	No	No	No	No	98	-2.52941247314494	95	-0.479610821059702	-0.479610821059702	-0.479610821059702	-0.479610821059702	-0.479610821059702	23.3	23.3	23.3	23.3	23.3	36.7777777777778	36.7777777777778	36.7777777777778	36.7777777777778	36.7777777777778	No	No	No
DE1362	Admission Not Required	510	Female	-0.35	104	33.8	37	98.6	Yes	Yes	Yes	Yes	No	No	No	No	No	No	No	No	No	No	94	13	84	-0.350861069995985	-0.350861069995985	-0.350861069995985	-0.350861069995985	-0.350861069995985	33.8	33.8	33.8	33.8	33.8	37	37	37	37	37	No	No	No
DE1363	Admission Not Required	1417	Female	-1.3	132	30.8	36.7777777777778	98.2	Yes	Yes	No	No	No	No	No	No	No	No	No	No	No	No	98	-2.52941247314494	97	-1.30497361571754	-1.30497361571754	-1.30497361571754	-1.30497361571754	-1.30497361571754	30.8	30.8	30.8	30.8	30.8	36.7777777777778	36.7777777777778	36.7777777777778	36.7777777777778	36.7777777777778	No	No	No
DE1364	Admission Not Required	1152	Male	0.27	102	34.4	37	98.6	No	No	No	No	Yes	Yes	No	No	No	No	No	No	No	No	98	-2.52941247314494	73	0.271881883622321	0.271881883622321	0.271881883622321	0.271881883622321	0.271881883622321	34.4	34.4	34.4	34.4	34.4	37	37	37	37	37	No	No	No
DE1365	Admission Not Required	584	Male	-0.97	124	23.4	36.8888888888889	98.4	No	No	No	No	No	No	No	No	No	No	No	No	No	No	100	-14.8558006070426	97	-0.968647218424163	-0.968647218424163	-0.968647218424163	-0.968647218424163	-0.968647218424163	23.4	23.4	23.4	23.4	23.4	36.8888888888889	36.8888888888889	36.8888888888889	36.8888888888889	36.8888888888889	No	No	No
DE1366	Admission Not Required	1099	Female	-1.34	122	27.7	36.7777777777778	98.2	Yes	Yes	Yes	Yes	No	No	No	No	No	No	No	No	No	No	97	2.15686280099798	97	-1.34187735944168	-1.34187735944168	-1.34187735944168	-1.34187735944168	-1.34187735944168	27.7	27.7	27.7	27.7	27.7	36.7777777777778	36.7777777777778	36.7777777777778	36.7777777777778	36.7777777777778	No	No	No
DE1367	Admission Not Required	952	Male	-1.57	116	29.3	36.7777777777778	98.2	No	No	No	No	Yes	No	No	No	No	No	No	No	No	No	98	-2.52941247314494	98	-1.57190562225254	-1.57190562225254	-1.57190562225254	-1.57190562225254	-1.57190562225254	29.3	29.3	29.3	29.3	29.3	36.7777777777778	36.7777777777778	36.7777777777778	36.7777777777778	36.7777777777778	No	No	No
DE1368	Admission Not Required	955	Female	-2.27	103	29.1	37	98.6	No	No	No	No	No	No	No	Yes	No	No	No	No	No	No	98	-2.52941247314494	98	-2.27201760541773	-2.27201760541773	-2.27201760541773	-2.27201760541773	-2.27201760541773	29.1	29.1	29.1	29.1	29.1	37	37	37	37	37	No	No	No
DE1369	Admission Not Required	1041	Female	-1.15	109	31.5	36.7777777777778	98.2	No	No	Yes	Yes	No	No	No	No	No	No	No	No	No	No	97	2.15686280099798	94	-1.14401707764708	-1.14401707764708	-1.14401707764708	-1.14401707764708	-1.14401707764708	31.5	31.5	31.5	31.5	31.5	36.7777777777778	36.7777777777778	36.7777777777778	36.7777777777778	36.7777777777778	No	No	No
DE1370	Admission Required	29	Female	1.18	146	51.3	36.7777777777778	98.2	No	No	Yes	Yes	No	No	Yes	No	No	No	Yes	No	No	Yes	92	18.5426872233337	95	1.17797138342824	1.17797138342824	1.17797138342824	1.17797138342824	1.17797138342824	51.3	51.3	51.3	51.3	51.3	36.7777777777778	36.7777777777778	36.7777777777778	36.7777777777778	36.7777777777778	No	No	No
DE1371	Admission Not Required	1181	Female	0.09	102	22.5	37	98.6	No	No	No	No	No	No	No	No	No	No	No	No	No	No	98	-2.52941247314494	87	0.0926417373826723	0.0926417373826723	0.0926417373826723	0.0926417373826723	0.0926417373826723	22.5	22.5	22.5	22.5	22.5	37	37	37	37	37	No	No	No
DE1372	Admission Not Required	263	Male	-1.03	151.5	34.9	37.5555555555556	99.6	Yes	Yes	Yes	Yes	No	No	No	No	No	No	No	No	No	No	96	6.21629908943605	84	-1.02605072430677	-1.02605072430677	-1.02605072430677	-1.02605072430677	-1.02605072430677	34.9	34.9	34.9	34.9	34.9	37.5555555555556	37.5555555555556	37.5555555555556	37.5555555555556	37.5555555555556	No	No	No
DE1373	Admission Not Required	344	Male	-1.04	150	26.7	37	98.6	No	No	No	No	No	No	No	No	Yes	Yes	No	No	No	No	98	-2.52941247314494	93	-1.03891285635069	-1.03891285635069	-1.03891285635069	-1.03891285635069	-1.03891285635069	26.7	26.7	26.7	26.7	26.7	37	37	37	37	37	No	No	No
DE1374	Admission Not Required	537	Male	-2.1	140	26.1	36.8888888888889	98.4	Yes	Yes	Yes	Yes	No	No	No	No	No	No	No	No	No	No	99	-8.07209969647868	94	-2.09773970874046	-2.09773970874046	-2.09773970874046	-2.09773970874046	-2.09773970874046	26.1	26.1	26.1	26.1	26.1	36.8888888888889	36.8888888888889	36.8888888888889	36.8888888888889	36.8888888888889	No	No	No
DE1375	Admission Not Required	776	Male	-1.75	140	28.3	37.1111111111111	98.8	Yes	Yes	No	No	No	No	No	No	No	No	No	No	No	No	99	-8.07209969647868	89	-1.754633241444	-1.754633241444	-1.754633241444	-1.754633241444	-1.754633241444	28.3	28.3	28.3	28.3	28.3	37.1111111111111	37.1111111111111	37.1111111111111	37.1111111111111	37.1111111111111	No	No	No
DE1376	Admission Required	49	Female	-1.26	141	36.7	37	98.6	No	No	Yes	Yes	No	No	Yes	No	No	No	Yes	No	Yes	No	84	34.0720996964787	94	-1.28655097312928	-1.28655097312928	-1.28655097312928	-1.28655097312928	-1.28655097312928	36.7	36.7	36.7	36.7	36.7	37	37	37	37	37	No	No	No
DE1377	Admission Not Required	1497	Female	-2.91	115	21.8	36.8888888888889	98.4	Yes	Yes	Yes	Yes	No	No	No	No	No	No	No	No	No	No	97	2.15686280099798	97	-2.9124975910234	-2.9124975910234	-2.9124975910234	-2.9124975910234	-2.9124975910234	21.8	21.8	21.8	21.8	21.8	36.8888888888889	36.8888888888889	36.8888888888889	36.8888888888889	36.8888888888889	No	No	No
DE1378	Admission Not Required	746	Female	-1.85	116	22.2	37	98.6	No	No	No	No	No	No	No	No	Yes	Yes	No	No	No	No	98	-2.52941247314494	95	-1.8445341608287	-1.8445341608287	-1.8445341608287	-1.8445341608287	-1.8445341608287	22.2	22.2	22.2	22.2	22.2	37	37	37	37	37	No	No	No
DE1379	Admission Not Required	971	Female	-0.45	112	27.8	36.7777777777778	98.2	Yes	Yes	No	No	No	No	No	No	No	No	No	No	No	No	98	-2.52941247314494	94	-0.445872670043452	-0.445872670043452	-0.445872670043452	-0.445872670043452	-0.445872670043452	27.8	27.8	27.8	27.8	27.8	36.7777777777778	36.7777777777778	36.7777777777778	36.7777777777778	36.7777777777778	No	No	No
DE1380	Admission Not Required	123	Male	-2.91	111	48	36.7777777777778	98.2	No	No	Yes	Yes	No	No	No	No	No	No	No	No	No	No	94	13	89	-2.89982440927691	-2.89982440927691	-2.89982440927691	-2.89982440927691	-2.89982440927691	48	48	48	48	48	36.7777777777778	36.7777777777778	36.7777777777778	36.7777777777778	36.7777777777778	No	No	No
DE1381	Admission Not Required	322	Female	0.02	129	26.2	37	98.6	No	No	Yes	Yes	No	No	No	No	No	No	No	No	No	No	99	-8.07209969647868	94	0.0192689360838145	0.0192689360838145	0.0192689360838145	0.0192689360838145	0.0192689360838145	26.2	26.2	26.2	26.2	26.2	37	37	37	37	37	No	No	No
DE1382	Admission Required	79	Male	0.6	127.5	29.1	36.8888888888889	98.4	Yes	No	Yes	Yes	No	No	Yes	No	No	No	No	No	Yes	No	96	6.21629908943605	80	0.608537550966856	0.608537550966856	0.608537550966856	0.608537550966856	0.608537550966856	29.1	29.1	29.1	29.1	29.1	36.8888888888889	36.8888888888889	36.8888888888889	36.8888888888889	36.8888888888889	No	No	No
DE1383	Admission Required	921	Male	-0.6	100	27	37	98.6	No	No	No	No	No	No	No	No	No	No	No	No	No	No	99	-8.07209969647868	94	-0.595649504567607	-0.595649504567607	-0.595649504567607	-0.595649504567607	-0.595649504567607	27	27	27	27	27	37	37	37	37	37	No	No	No
DE1384	Admission Not Required	1124	Male	-1.91	91	27.1	36.8888888888889	98.4	Yes	Yes	No	No	No	No	No	No	No	No	No	No	No	No	98	-2.52941247314494	88	-1.9104328309191	-1.9104328309191	-1.9104328309191	-1.9104328309191	-1.9104328309191	27.1	27.1	27.1	27.1	27.1	36.8888888888889	36.8888888888889	36.8888888888889	36.8888888888889	36.8888888888889	No	No	No
DE1385	Admission Not Required	49	Male	-1.95	140	37.5	37	98.6	No	No	Yes	Yes	No	No	No	No	No	No	No	No	No	No	97	2.15686280099798	97	-1.98119616713184	-1.98119616713184	-1.98119616713184	-1.98119616713184	-1.98119616713184	37.5	37.5	37.5	37.5	37.5	37	37	37	37	37	No	No	No
DE1386	Admission Not Required	629	Male	-1.13	95	29.3	37	98.6	No	No	No	No	No	No	No	No	Yes	Yes	No	No	No	No	98	-2.52941247314494	78	-1.1259337355559	-1.1259337355559	-1.1259337355559	-1.1259337355559	-1.1259337355559	29.3	29.3	29.3	29.3	29.3	37	37	37	37	37	No	No	No
DE1387	Admission Not Required	27	Female	0.36	139	34.1	37.6666666666667	99.8	Yes	Yes	Yes	Yes	No	No	No	No	No	No	No	No	No	No	94	13	71	0.360619728296025	0.360619728296025	0.360619728296025	0.360619728296025	0.360619728296025	34.1	34.1	34.1	34.1	34.1	37.6666666666667	37.6666666666667	37.6666666666667	37.6666666666667	37.6666666666667	No	No	No
DE1388	Admission Not Required	687	Male	-0.59	129.5	24.5	37	98.6	No	No	Yes	Yes	Yes	Yes	No	No	Yes	No	No	No	No	No	97	2.15686280099798	92	-0.583331333432765	-0.583331333432765	-0.583331333432765	-0.583331333432765	-0.583331333432765	24.5	24.5	24.5	24.5	24.5	37	37	37	37	37	No	No	No
DE1389	Admission Not Required	401	Male	-1.47	115	29.4	36.7777777777778	98.2	No	No	No	No	No	No	No	No	Yes	Yes	No	No	No	No	99	-8.07209969647868	92	-1.47072871844328	-1.47072871844328	-1.47072871844328	-1.47072871844328	-1.47072871844328	29.4	29.4	29.4	29.4	29.4	36.7777777777778	36.7777777777778	36.7777777777778	36.7777777777778	36.7777777777778	No	No	No
DE139	Admission Required	38	Female	-1.26	147	38	NA	NA	No	No	Yes	Yes	No	No	Yes	No	No	No	Yes	Yes	No	No	92	18.5426872233337	87	-1.28655097312928	-1.28655097312928	-1.28655097312928	-1.28655097312928	-1.28655097312928	38	38	38	38	38	37	36.8888888888889	36.7777777777778	37	37	No	No	No
DE1390	Admission Not Required	177	Female	0.12	137.5	32	36.7777777777778	98.2	No	No	Yes	Yes	No	No	No	No	No	No	No	No	No	No	97	2.15686280099798	91	0.118963390469257	0.118963390469257	0.118963390469257	0.118963390469257	0.118963390469257	32	32	32	32	32	36.7777777777778	36.7777777777778	36.7777777777778	36.7777777777778	36.7777777777778	No	No	No
DE1391	Admission Not Required	1243	Male	0.46	97	30.9	37	98.6	No	No	Yes	Yes	No	No	No	No	No	No	No	No	No	No	97	2.15686280099798	95	0.464187444071865	0.464187444071865	0.464187444071865	0.464187444071865	0.464187444071865	30.9	30.9	30.9	30.9	30.9	37	37	37	37	37	No	No	No
DE1392	Admission Not Required	364	Female	-2.05	130	26.8	37	98.6	Yes	Yes	Yes	Yes	No	No	No	No	No	No	No	No	No	No	94	13	86	-2.05195870477102	-2.05195870477102	-2.05195870477102	-2.05195870477102	-2.05195870477102	26.8	26.8	26.8	26.8	26.8	37	37	37	37	37	No	No	No
DE1396	Admission Required	263	Male	0.19	152	58.9	36.8888888888889	98.4	Yes	No	Yes	Yes	No	No	Yes	No	No	No	Yes	No	Yes	No	86	30.8690753572314	93	0.195352700037173	0.195352700037173	0.195352700037173	0.195352700037173	0.195352700037173	58.9	58.9	58.9	58.9	58.9	36.8888888888889	36.8888888888889	36.8888888888889	36.8888888888889	36.8888888888889	No	No	No
DE1399	Admission Required	1679	Male	-2.01	86	26.8	37	98.6	No	No	No	No	No	No	No	No	No	No	No	No	Yes	No	98	-2.52941247314494	85	-2.00642658016584	-2.00642658016584	-2.00642658016584	-2.00642658016584	-2.00642658016584	26.8	26.8	26.8	26.8	26.8	37	37	37	37	37	No	No	No
DE140	Admission Required	1014	Female	-1.52	122	36	37.5555555555556	99.6	Yes	Yes	Yes	Yes	No	No	Yes	No	No	No	No	Yes	No	No	95	9.79697566075274	97	-1.52602010267121	-1.52602010267121	-1.52602010267121	-1.52602010267121	-1.52602010267121	36	36	36	36	36	37.5555555555556	37.5555555555556	37.5555555555556	37.5555555555556	37.5555555555556	No	No	No
DE1400	Admission Required	190	Female	-1.09	168	30.9	37	98.6	No	No	Yes	Yes	Yes	Yes	No	No	No	No	No	No	Yes	Yes	99	-8.07209969647868	92	-1.0801195784749	-1.0801195784749	-1.0801195784749	-1.0801195784749	-1.0801195784749	30.9	30.9	30.9	30.9	30.9	37	37	37	37	37	No	No	No
DE1402	Admission Not Required	110	Male	0.43	149	31.9	37.7777777777778	100	Yes	Yes	No	No	No	No	No	No	No	No	No	No	No	No	98	-2.52941247314494	96	0.424226663431717	0.424226663431717	0.424226663431717	0.424226663431717	0.424226663431717	31.9	31.9	31.9	31.9	31.9	37.7777777777778	37.7777777777778	37.7777777777778	37.7777777777778	37.7777777777778	No	No	No
DE1403	Admission Not Required	39	Male	-2.81	147	36.8	37	98.6	Yes	Yes	Yes	Yes	No	No	No	No	No	No	No	No	No	No	94	13	94	-2.84614557855513	-2.84614557855513	-2.84614557855513	-2.84614557855513	-2.84614557855513	36.8	36.8	36.8	36.8	36.8	37	37	37	37	37	No	No	No
DE1404	Admission Not Required	453	Male	-2.33	122	27	36.7777777777778	98.2	No	No	Yes	Yes	No	No	No	No	Yes	Yes	No	No	No	No	98	-2.52941247314494	97	-2.33539395271933	-2.33539395271933	-2.33539395271933	-2.33539395271933	-2.33539395271933	27	27	27	27	27	36.7777777777778	36.7777777777778	36.7777777777778	36.7777777777778	36.7777777777778	No	No	No
DE1405	Admission Not Required	40	Female	-0.67	131	31.6	36.7777777777778	98.2	No	No	No	No	No	No	No	No	No	No	No	No	No	No	98	-2.52941247314494	97	-0.701342602587886	-0.701342602587886	-0.701342602587886	-0.701342602587886	-0.701342602587886	31.6	31.6	31.6	31.6	31.6	36.7777777777778	36.7777777777778	36.7777777777778	36.7777777777778	36.7777777777778	No	No	No
DE1406	Admission Not Required	21	Male	1.97	129	41.6	36.7777777777778	98.2	No	No	Yes	Yes	No	No	No	No	No	No	No	No	No	No	96.5	4.25428843741901	69	1.96690732537201	1.96690732537201	1.96690732537201	1.96690732537201	1.96690732537201	41.6	41.6	41.6	41.6	41.6	36.7777777777778	36.7777777777778	36.7777777777778	36.7777777777778	36.7777777777778	No	No	No
DE1407	Admission Not Required	403	Male	-1.05	124	31.2	36.7777777777778	98.2	No	No	Yes	Yes	No	No	No	No	No	No	No	No	No	No	98	-2.52941247314494	94	-1.04914970991737	-1.04914970991737	-1.04914970991737	-1.04914970991737	-1.04914970991737	31.2	31.2	31.2	31.2	31.2	36.7777777777778	36.7777777777778	36.7777777777778	36.7777777777778	36.7777777777778	No	No	No
DE1408	Admission Not Required	935	Male	1.24	160	28	40	104	Yes	No	No	No	No	No	No	No	No	No	No	No	No	No	98	-2.52941247314494	91	1.24048283764374	1.24048283764374	1.24048283764374	1.24048283764374	1.24048283764374	28	28	28	28	28	40	40	40	40	40	No	No	No
DE1409	Admission Not Required	1039	Male	-1.43	108	28.4	37	98.6	No	No	No	No	No	No	No	No	Yes	No	No	No	No	No	97	2.15686280099798	86	-1.43296252928394	-1.43296252928394	-1.43296252928394	-1.43296252928394	-1.43296252928394	28.4	28.4	28.4	28.4	28.4	37	37	37	37	37	No	No	No
DE141	Admission Required	36	Male	-0.79	151	29	37	98.6	No	No	Yes	Yes	No	No	Yes	No	No	No	Yes	Yes	Yes	No	92	18.5426872233337	83	-0.820341973822732	-0.820341973822732	-0.820341973822732	-0.820341973822732	-0.820341973822732	29	29	29	29	29	37	37	37	37	37	No	No	No
DE1410	Admission Required	19	Male	0.31	160	38	36.7777777777778	98.2	No	No	Yes	No	No	No	Yes	No	No	No	Yes	No	Yes	No	92	18.5426872233337	82	0.309757639308815	0.309757639308815	0.309757639308815	0.309757639308815	0.309757639308815	38	38	38	38	38	36.7777777777778	36.7777777777778	36.7777777777778	36.7777777777778	36.7777777777778	No	No	No
DE1411	Admission Not Required	1103	Male	-2.44	125	30	37	98.6	No	No	Yes	Yes	No	No	No	No	No	No	No	No	No	No	99	-8.07209969647868	88	-2.44296001908762	-2.44296001908762	-2.44296001908762	-2.44296001908762	-2.44296001908762	30	30	30	30	30	37	37	37	37	37	No	No	No
DE1412	Admission Not Required	1143	Male	-2.53	149	29.3	39.4444444444444	103	Yes	Yes	No	No	No	No	No	No	No	No	No	No	No	No	98	-2.52941247314494	96	-2.53199247209041	-2.53199247209041	-2.53199247209041	-2.53199247209041	-2.53199247209041	29.3	29.3	29.3	29.3	29.3	39.4444444444444	39.4444444444444	39.4444444444444	39.4444444444444	39.4444444444444	No	No	No
DE1413	Admission Required	807	Male	-2.14	140	26.3	39.2222222222222	102.6	Yes	Yes	Yes	Yes	No	No	No	No	No	No	No	No	Yes	No	92	18.5426872233337	94	-2.14658076929745	-2.14658076929745	-2.14658076929745	-2.14658076929745	-2.14658076929745	26.3	26.3	26.3	26.3	26.3	39.2222222222222	39.2222222222222	39.2222222222222	39.2222222222222	39.2222222222222	No	No	No
DE1414	Admission Not Required	1659	Male	-0.34	113	25.6	37	98.6	Yes	No	No	No	Yes	Yes	No	No	No	No	No	No	No	No	98	-2.52941247314494	97	-0.335346971727501	-0.335346971727501	-0.335346971727501	-0.335346971727501	-0.335346971727501	25.6	25.6	25.6	25.6	25.6	37	37	37	37	37	No	No	No
DE1415	Admission Not Required	281	Male	-2.31	164	28.7	37.7777777777778	100	No	No	No	No	No	No	No	No	Yes	No	No	No	No	No	97	2.15686280099798	92	-2.31353817935229	-2.31353817935229	-2.31353817935229	-2.31353817935229	-2.31353817935229	28.7	28.7	28.7	28.7	28.7	37.7777777777778	37.7777777777778	37.7777777777778	37.7777777777778	37.7777777777778	No	No	No
DE1416	Admission Required	874	Male	-0.09	147	66.7	36.7777777777778	98.2	No	No	Yes	No	No	No	Yes	No	No	No	No	No	Yes	No	92	18.5426872233337	83	-0.0868480120901223	-0.0868480120901223	-0.0868480120901223	-0.0868480120901223	-0.0868480120901223	66.7	66.7	66.7	66.7	66.7	36.7777777777778	36.7777777777778	36.7777777777778	36.7777777777778	36.7777777777778	No	No	No
DE1417	Admission Not Required	192	Female	-1.09	140	31.5	36.7777777777778	98.2	No	No	Yes	Yes	No	No	No	No	No	No	No	No	No	No	97	2.15686280099798	92	-1.0801195784749	-1.0801195784749	-1.0801195784749	-1.0801195784749	-1.0801195784749	31.5	31.5	31.5	31.5	31.5	36.7777777777778	36.7777777777778	36.7777777777778	36.7777777777778	36.7777777777778	No	No	No
DE1418	Admission Not Required	878	Male	-1.63	117	29.3	37	98.6	No	No	No	No	No	No	No	No	No	No	No	No	No	No	98	-2.52941247314494	87	-1.62838597293981	-1.62838597293981	-1.62838597293981	-1.62838597293981	-1.62838597293981	29.3	29.3	29.3	29.3	29.3	37	37	37	37	37	No	No	No
DE1419	Admission Not Required	1222	Male	-1.5	114.5	24.5	37	98.6	No	No	No	No	No	No	No	No	No	No	No	No	No	No	97	2.15686280099798	86	-1.49880174651201	-1.49880174651201	-1.49880174651201	-1.49880174651201	-1.49880174651201	24.5	24.5	24.5	24.5	24.5	37	37	37	37	37	No	No	No
DE1420	Admission Not Required	1127	Male	-1.17	123	28.6	37	98.6	No	No	No	No	No	No	No	Yes	No	No	No	No	No	No	98	-2.52941247314494	91	-1.16666979838947	-1.16666979838947	-1.16666979838947	-1.16666979838947	-1.16666979838947	28.6	28.6	28.6	28.6	28.6	37	37	37	37	37	No	No	No
DE1421	Admission Not Required	581	Male	-2.96	109	24.2	36.8888888888889	98.4	No	No	Yes	Yes	No	No	No	No	No	No	No	No	No	No	98	-2.52941247314494	83	-2.96093441732328	-2.96093441732328	-2.96093441732328	-2.96093441732328	-2.96093441732328	24.2	24.2	24.2	24.2	24.2	36.8888888888889	36.8888888888889	36.8888888888889	36.8888888888889	36.8888888888889	No	No	No
DE1422	Admission Not Required	108	Male	1.18	126	26.1	37.2222222222222	99	Yes	No	Yes	Yes	No	No	No	No	No	No	No	No	No	No	98	-2.52941247314494	92	1.16743779499008	1.16743779499008	1.16743779499008	1.16743779499008	1.16743779499008	26.1	26.1	26.1	26.1	26.1	37.2222222222222	37.2222222222222	37.2222222222222	37.2222222222222	37.2222222222222	No	No	No
DE1423	Admission Not Required	385	Female	-2.3	135	24.7	36.8888888888889	98.4	No	No	Yes	Yes	No	No	No	No	No	No	No	No	No	No	98	-2.52941247314494	89	-2.3010133611655	-2.3010133611655	-2.3010133611655	-2.3010133611655	-2.3010133611655	24.7	24.7	24.7	24.7	24.7	36.8888888888889	36.8888888888889	36.8888888888889	36.8888888888889	36.8888888888889	No	No	No
DE1424	Admission Not Required	1296	Male	-1.47	133	35	38.8888888888889	102	Yes	Yes	No	No	No	No	Yes	No	No	No	No	No	No	No	98	-2.52941247314494	97	-1.47367596823941	-1.47367596823941	-1.47367596823941	-1.47367596823941	-1.47367596823941	35	35	35	35	35	38.8888888888889	38.8888888888889	38.8888888888889	38.8888888888889	38.8888888888889	No	No	No
DE1425	Admission Not Required	384	Male	2.83	131	26.2	36.8888888888889	98.4	No	No	No	No	No	No	No	No	Yes	Yes	No	No	No	No	98	-2.52941247314494	94	2.82750013673331	2.82750013673331	2.82750013673331	2.82750013673331	2.82750013673331	26.2	26.2	26.2	26.2	26.2	36.8888888888889	36.8888888888889	36.8888888888889	36.8888888888889	36.8888888888889	No	No	No
DE1426	Admission Not Required	1509	Male	-2.54	147	35.3	38.7777777777778	101.8	Yes	Yes	No	No	No	No	No	No	Yes	Yes	No	No	No	No	97	2.15686280099798	97	-2.53824661994617	-2.53824661994617	-2.53824661994617	-2.53824661994617	-2.53824661994617	35.3	35.3	35.3	35.3	35.3	38.7777777777778	38.7777777777778	38.7777777777778	38.7777777777778	38.7777777777778	No	No	No
DE1427	Admission Not Required	449	Male	0.27	129	31.9	37	98.6	No	No	Yes	Yes	Yes	Yes	No	No	No	No	No	No	No	No	98	-2.52941247314494	91	0.271113140454038	0.271113140454038	0.271113140454038	0.271113140454038	0.271113140454038	31.9	31.9	31.9	31.9	31.9	37	37	37	37	37	No	No	No
DE1428	Admission Not Required	1748	Male	-0.73	87	23.6	36.7777777777778	98.2	No	No	No	No	No	No	No	No	No	No	No	No	No	No	98	-2.52941247314494	86	-0.729596595305122	-0.729596595305122	-0.729596595305122	-0.729596595305122	-0.729596595305122	23.6	23.6	23.6	23.6	23.6	36.7777777777778	36.7777777777778	36.7777777777778	36.7777777777778	36.7777777777778	No	No	No
DE1429	Admission Not Required	78	Female	-2.28	107	27.3	36.7777777777778	98.2	Yes	Yes	No	No	No	No	No	No	No	No	No	No	No	No	97	2.15686280099798	97	-2.27286926946629	-2.27286926946629	-2.27286926946629	-2.27286926946629	-2.27286926946629	27.3	27.3	27.3	27.3	27.3	36.7777777777778	36.7777777777778	36.7777777777778	36.7777777777778	36.7777777777778	No	No	No
DE1430	Admission Required	285	Male	0.1	124	30.8	37	98.6	Yes	No	No	No	No	No	No	No	No	No	No	No	Yes	No	98	-2.52941247314494	87	0.101291935326283	0.101291935326283	0.101291935326283	0.101291935326283	0.101291935326283	30.8	30.8	30.8	30.8	30.8	37	37	37	37	37	Yes	No	No
DE1431	Admission Required	1300	Male	-2	139.5	25.1	40.1666666666667	104.3	Yes	Yes	No	No	No	No	No	No	No	No	No	No	Yes	No	98	-2.52941247314494	94	-2.00342183983901	-2.00342183983901	-2.00342183983901	-2.00342183983901	-2.00342183983901	25.1	25.1	25.1	25.1	25.1	40.1666666666667	40.1666666666667	40.1666666666667	40.1666666666667	40.1666666666667	No	No	No
DE1432	Admission Not Required	909	Male	-4.98	140	35.1	36.7777777777778	98.2	No	No	Yes	Yes	No	No	No	No	No	No	No	No	No	No	98	-2.52941247314494	96	-4.97873683725983	-4.97873683725983	-4.97873683725983	-4.97873683725983	-4.97873683725983	35.1	35.1	35.1	35.1	35.1	36.7777777777778	36.7777777777778	36.7777777777778	36.7777777777778	36.7777777777778	No	No	No
DE1433	Admission Not Required	107	Male	-2.02	142.5	21.4	37	98.6	No	No	Yes	Yes	No	No	No	No	No	No	No	No	No	No	98	-2.52941247314494	96	-2.03009261260716	-2.03009261260716	-2.03009261260716	-2.03009261260716	-2.03009261260716	21.4	21.4	21.4	21.4	21.4	37	37	37	37	37	No	No	No
DE1434	Admission Not Required	549	Female	-1.06	114	26.2	36.8888888888889	98.4	No	No	No	No	No	No	No	No	No	No	No	No	No	No	97	2.15686280099798	95	-1.05971107472912	-1.05971107472912	-1.05971107472912	-1.05971107472912	-1.05971107472912	26.2	26.2	26.2	26.2	26.2	36.8888888888889	36.8888888888889	36.8888888888889	36.8888888888889	36.8888888888889	No	No	No
DE1435	Admission Not Required	676	Male	-0.59	120.5	34.2	37	98.6	No	No	No	No	No	No	No	No	No	No	No	No	No	No	98	-2.52941247314494	55	-0.583331333432765	-0.583331333432765	-0.583331333432765	-0.583331333432765	-0.583331333432765	34.2	34.2	34.2	34.2	34.2	37	37	37	37	37	No	No	No
DE1436	Admission Not Required	1492	Male	-1.77	140.5	28.9	39.2777777777778	102.7	Yes	Yes	Yes	Yes	No	No	No	No	No	No	No	No	No	No	98	-2.52941247314494	85	-1.77082419150629	-1.77082419150629	-1.77082419150629	-1.77082419150629	-1.77082419150629	28.9	28.9	28.9	28.9	28.9	39.2777777777778	39.2777777777778	39.2777777777778	39.2777777777778	39.2777777777778	No	No	No
DE1442	Admission Required	60	Female	-5.15	158	36.1	37	98.6	No	No	Yes	Yes	No	No	Yes	No	No	No	Yes	No	Yes	No	93	15.8974879610758	71	-5.17322793993846	-5.17322793993846	-5.17322793993846	-5.17322793993846	-5.17322793993846	36.1	36.1	36.1	36.1	36.1	37	37	37	37	37	No	No	No
DE1443	Admission Required	310	Female	-0.79	165	31.6	40	104	Yes	Yes	Yes	Yes	No	No	No	No	No	No	No	No	Yes	No	95	9.79697566075274	94	-0.795924445895065	-0.795924445895065	-0.795924445895065	-0.795924445895065	-0.795924445895065	31.6	31.6	31.6	31.6	31.6	40	40	40	40	40	No	No	No
DE1444	Admission Required	847	Female	-3.48	113	51.3	39.4444444444444	103	Yes	Yes	No	No	No	No	No	No	No	No	No	No	Yes	No	98	-2.52941247314494	97	-3.47833069586658	-3.47833069586658	-3.47833069586658	-3.47833069586658	-3.47833069586658	51.3	51.3	51.3	51.3	51.3	39.4444444444444	39.4444444444444	39.4444444444444	39.4444444444444	39.4444444444444	No	No	No
DE1445	Admission Not Required	790	Male	-1.46	135	38.6	37	98.6	No	No	Yes	Yes	No	No	Yes	No	No	No	Yes	No	Yes	No	95	9.79697566075274	93	-1.46342053109346	-1.46342053109346	-1.46342053109346	-1.46342053109346	-1.46342053109346	38.6	38.6	38.6	38.6	38.6	37	37	37	37	37	No	No	No
DE1447	Admission Required	801	Female	-0.79	75	27.6	37	98.6	No	No	Yes	Yes	Yes	Yes	No	No	No	No	No	No	No	No	98	-2.52941247314494	80	-0.787404181718226	-0.787404181718226	-0.787404181718226	-0.787404181718226	-0.787404181718226	27.6	27.6	27.6	27.6	27.6	37	37	37	37	37	No	No	No
DE1455	Admission Required	864	Male	-2.39	118	43.4	36.7777777777778	98.2	Yes	Yes	Yes	Yes	No	No	Yes	No	No	No	No	No	Yes	No	96	6.21629908943605	94	-2.38760045221193	-2.38760045221193	-2.38760045221193	-2.38760045221193	-2.38760045221193	43.4	43.4	43.4	43.4	43.4	36.7777777777778	36.7777777777778	36.7777777777778	36.7777777777778	36.7777777777778	No	No	No
DE1458	Admission Required	541	Female	-4.69	128	34.3	37	98.6	No	No	No	No	No	No	No	No	No	No	No	No	No	No	97	2.15686280099798	97	-4.69590946960565	-4.69590946960565	-4.69590946960565	-4.69590946960565	-4.69590946960565	34.3	34.3	34.3	34.3	34.3	37	37	37	37	37	No	No	No
DE1459	Admission Required	596	Male	-0.97	135	48.3	37	98.6	No	No	Yes	Yes	No	No	Yes	No	No	No	Yes	No	Yes	No	91	20.9760346614786	94	-0.968647218424163	-0.968647218424163	-0.968647218424163	-0.968647218424163	-0.968647218424163	48.3	48.3	48.3	48.3	48.3	37	37	37	37	37	No	No	No
DE1461	Admission Required	800	Male	-0.38	153	34.7	37.3333333333333	99.2	Yes	No	No	No	No	No	No	No	No	No	No	No	Yes	No	99	-8.07209969647868	14	-0.386060986230284	-0.386060986230284	-0.386060986230284	-0.386060986230284	-0.386060986230284	34.7	34.7	34.7	34.7	34.7	37.3333333333333	37.3333333333333	37.3333333333333	37.3333333333333	37.3333333333333	Yes	No	No
DE1462	Admission Required	637	Male	-1.13	107	32.5	37	98.6	No	No	Yes	Yes	No	No	Yes	No	No	No	No	No	Yes	No	97	2.15686280099798	86	-1.1259337355559	-1.1259337355559	-1.1259337355559	-1.1259337355559	-1.1259337355559	32.5	32.5	32.5	32.5	32.5	37	37	37	37	37	No	No	No
DE1471	Admission Required	177	Male	0.35	136	34.7	37	98.6	Yes	Yes	No	No	No	No	No	No	No	No	No	No	Yes	No	100	-14.8558006070426	89	0.342253104299465	0.342253104299465	0.342253104299465	0.342253104299465	0.342253104299465	34.7	34.7	34.7	34.7	34.7	37	37	37	37	37	Yes	No	No
DE1472	Admission Not Required	1143	Male	-2.61	125	36.5	40.6666666666667	105.2	Yes	No	Yes	No	No	No	Yes	No	No	No	No	No	Yes	No	97	2.15686280099798	90	-2.61092015326542	-2.61092015326542	-2.61092015326542	-2.61092015326542	-2.61092015326542	36.5	36.5	36.5	36.5	36.5	40.6666666666667	40.6666666666667	40.6666666666667	40.6666666666667	40.6666666666667	No	No	No
DE1473	Admission Required	48	Male	-0.09	183	42.1	37.7777777777778	100	Yes	No	Yes	Yes	No	No	No	No	No	No	No	No	No	No	91.5	19.783700910564	91	-0.11911816654057	-0.11911816654057	-0.11911816654057	-0.11911816654057	-0.11911816654057	42.1	42.1	42.1	42.1	42.1	37.7777777777778	37.7777777777778	37.7777777777778	37.7777777777778	37.7777777777778	No	No	No
DE1474	Admission Required	77	Male	1.14	152	37.4	37	98.6	No	No	Yes	Yes	No	No	No	No	No	No	No	No	Yes	No	96	6.21629908943605	88	1.14075300968645	1.14075300968645	1.14075300968645	1.14075300968645	1.14075300968645	37.4	37.4	37.4	37.4	37.4	37	37	37	37	37	No	No	No
DE1475	Admission Required	242	Female	-1.09	136	37.5	37	98.6	No	No	Yes	Yes	No	No	Yes	No	No	No	Yes	No	Yes	No	90	23.2289624974767	90	-1.08787571318188	-1.08787571318188	-1.08787571318188	-1.08787571318188	-1.08787571318188	37.5	37.5	37.5	37.5	37.5	37	37	37	37	37	No	No	No
DE1484	Admission Not Required	274	Male	-0.98	123	35.3	37	98.6	No	No	Yes	Yes	No	No	Yes	No	No	No	Yes	No	Yes	No	96	6.21629908943605	80	-0.976436672686075	-0.976436672686075	-0.976436672686075	-0.976436672686075	-0.976436672686075	35.3	35.3	35.3	35.3	35.3	37	37	37	37	37	No	No	No
DE1485	Admission Required	244	Female	-0.37	182	61.2	37	98.6	Yes	Yes	Yes	Yes	No	No	Yes	No	No	No	No	No	Yes	No	61	57.342791890571	95	-0.369345674634709	-0.369345674634709	-0.369345674634709	-0.369345674634709	-0.369345674634709	61.2	61.2	61.2	61.2	61.2	37	37	37	37	37	No	No	No
DE1486	Admission Not Required	294	Male	1.62	107	32.7	37	98.6	No	No	No	No	Yes	No	No	No	Yes	No	No	No	Yes	No	99	-8.07209969647868	78	1.61797078371618	1.61797078371618	1.61797078371618	1.61797078371618	1.61797078371618	32.7	32.7	32.7	32.7	32.7	37	37	37	37	37	No	No	No
DE1487	Admission Required	309	Male	-1.01	136	45.5	37.2222222222222	99	Yes	Yes	Yes	Yes	No	No	Yes	No	No	No	Yes	No	Yes	No	86	30.8690753572314	93	-1.01681154406573	-1.01681154406573	-1.01681154406573	-1.01681154406573	-1.01681154406573	45.5	45.5	45.5	45.5	45.5	37.2222222222222	37.2222222222222	37.2222222222222	37.2222222222222	37.2222222222222	No	No	No
DE1488	Admission Required	96	Female	-2.23	112	48.4	37.2222222222222	99	Yes	No	Yes	Yes	No	No	Yes	No	No	No	No	No	Yes	No	91	20.9760346614786	96	-2.23870774223543	-2.23870774223543	-2.23870774223543	-2.23870774223543	-2.23870774223543	48.4	48.4	48.4	48.4	48.4	37.2222222222222	37.2222222222222	37.2222222222222	37.2222222222222	37.2222222222222	No	No	No
DE1489	Admission Not Required	1072	Female	-1.67	113.5	25.8	37	98.6	No	No	Yes	Yes	No	No	No	No	No	No	No	No	No	No	99	-8.07209969647868	94	-1.67002631992274	-1.67002631992274	-1.67002631992274	-1.67002631992274	-1.67002631992274	25.8	25.8	25.8	25.8	25.8	37	37	37	37	37	No	No	No
DE1490	Admission Not Required	401	Male	-1.15	138	26.2	36.7777777777778	98.2	No	No	Yes	Yes	No	No	Yes	No	No	No	No	No	No	No	98.5	-5.17461173540293	91	-1.15282247660623	-1.15282247660623	-1.15282247660623	-1.15282247660623	-1.15282247660623	26.2	26.2	26.2	26.2	26.2	36.7777777777778	36.7777777777778	36.7777777777778	36.7777777777778	36.7777777777778	No	No	No
DE1491	Admission Not Required	262	Male	-1.89	97	20.7	36.8888888888889	98.4	No	No	No	No	No	No	No	No	Yes	Yes	No	No	No	No	99	-8.07209969647868	91	-1.88771841403547	-1.88771841403547	-1.88771841403547	-1.88771841403547	-1.88771841403547	20.7	20.7	20.7	20.7	20.7	36.8888888888889	36.8888888888889	36.8888888888889	36.8888888888889	36.8888888888889	No	No	No
DE1492	Admission Not Required	878	Female	-1.38	133.5	28.3	37	98.6	Yes	Yes	No	No	No	No	No	No	No	No	No	No	No	No	97	2.15686280099798	96	-1.38074736203751	-1.38074736203751	-1.38074736203751	-1.38074736203751	-1.38074736203751	28.3	28.3	28.3	28.3	28.3	37	37	37	37	37	No	No	No
DE1493	Admission Not Required	1002	Male	-1.23	118	23.8	36.7777777777778	98.2	No	No	No	No	No	No	No	No	No	No	No	No	No	No	98	-2.52941247314494	98	-1.23308111987099	-1.23308111987099	-1.23308111987099	-1.23308111987099	-1.23308111987099	23.8	23.8	23.8	23.8	23.8	36.7777777777778	36.7777777777778	36.7777777777778	36.7777777777778	36.7777777777778	No	No	No
DE1494	Admission Not Required	287	Female	1.17	118	26.8	36.7777777777778	98.2	No	No	Yes	Yes	No	No	No	No	No	No	No	No	No	No	98	-2.52941247314494	86	1.16822904798896	1.16822904798896	1.16822904798896	1.16822904798896	1.16822904798896	26.8	26.8	26.8	26.8	26.8	36.7777777777778	36.7777777777778	36.7777777777778	36.7777777777778	36.7777777777778	No	No	No
DE1495	Admission Required	218	Male	-0.92	172	55.8	38.8888888888889	102	Yes	Yes	Yes	Yes	No	No	Yes	No	No	No	No	Yes	Yes	No	91	20.9760346614786	96	-0.921068528842275	-0.921068528842275	-0.921068528842275	-0.921068528842275	-0.921068528842275	55.8	55.8	55.8	55.8	55.8	38.8888888888889	38.8888888888889	38.8888888888889	38.8888888888889	38.8888888888889	No	No	No
DE1496	Admission Not Required	68	Male	-0.25	125	38	36.7777777777778	98.2	No	No	Yes	Yes	No	No	No	No	No	No	No	No	No	No	95	9.79697566075274	84	-0.245905833097948	-0.245905833097948	-0.245905833097948	-0.245905833097948	-0.245905833097948	38	38	38	38	38	36.7777777777778	36.7777777777778	36.7777777777778	36.7777777777778	36.7777777777778	No	No	No
DE1497	Admission Not Required	12	Female	0.57	151	34.4	NA	NA	No	No	Yes	Yes	No	No	No	No	No	No	No	No	No	No	93	15.8974879610758	96	0.570312309976806	0.570312309976806	0.570312309976806	0.570312309976806	0.570312309976806	34.4	34.4	34.4	34.4	34.4	37	36.8888888888889	36.7777777777778	37.2222222222222	37	No	No	No
DE1498	Admission Not Required	365	Female	-0.23	147	33.3	37	98.6	No	No	No	No	No	No	No	No	Yes	Yes	No	No	No	No	97	2.15686280099798	94	-0.229852931442398	-0.229852931442398	-0.229852931442398	-0.229852931442398	-0.229852931442398	33.3	33.3	33.3	33.3	33.3	37	37	37	37	37	No	No	No
DE1499	Admission Not Required	990	Male	2.44	121	23.4	36.7777777777778	98.2	No	No	Yes	Yes	No	No	No	No	No	No	No	No	No	No	95.5	8.0593248000005	87	2.44161911329601	2.44161911329601	2.44161911329601	2.44161911329601	2.44161911329601	23.4	23.4	23.4	23.4	23.4	36.7777777777778	36.7777777777778	36.7777777777778	36.7777777777778	36.7777777777778	No	No	No
DE1500	Admission Not Required	180	Female	-3.3	132	40.5	36.7777777777778	98.2	No	No	Yes	Yes	No	No	Yes	No	No	No	No	No	Yes	No	98	-2.52941247314494	93	-3.30381149442209	-3.30381149442209	-3.30381149442209	-3.30381149442209	-3.30381149442209	40.5	40.5	40.5	40.5	40.5	36.7777777777778	36.7777777777778	36.7777777777778	36.7777777777778	36.7777777777778	No	No	No
DE1501	Admission Not Required	135	Male	0.96	125	38.6	37	98.6	No	No	No	No	No	No	No	No	Yes	Yes	No	No	No	No	98	-2.52941247314494	97	0.961416744533691	0.961416744533691	0.961416744533691	0.961416744533691	0.961416744533691	38.6	38.6	38.6	38.6	38.6	37	37	37	37	37	No	No	No
DE1502	Admission Not Required	190	Female	-2.82	108	36.9	37.2222222222222	99	No	No	No	No	No	No	No	No	Yes	Yes	No	No	No	No	99	-8.07209969647868	81	-2.81203681622737	-2.81203681622737	-2.81203681622737	-2.81203681622737	-2.81203681622737	36.9	36.9	36.9	36.9	36.9	37.2222222222222	37.2222222222222	37.2222222222222	37.2222222222222	37.2222222222222	No	No	No
DE1503	Admission Not Required	1649	Male	-3.45	111	28.6	36.8888888888889	98.4	No	No	No	No	No	No	No	No	No	No	No	No	No	No	98	-2.52941247314494	98	-3.45047356722211	-3.45047356722211	-3.45047356722211	-3.45047356722211	-3.45047356722211	28.6	28.6	28.6	28.6	28.6	36.8888888888889	36.8888888888889	36.8888888888889	36.8888888888889	36.8888888888889	No	No	No
DE1504	Admission Not Required	593	Male	-1.43	98	32.2	37	98.6	No	No	Yes	Yes	No	No	No	No	No	No	No	No	No	No	98	-2.52941247314494	94	-1.4271904622385	-1.4271904622385	-1.4271904622385	-1.4271904622385	-1.4271904622385	32.2	32.2	32.2	32.2	32.2	37	37	37	37	37	No	No	No
DE1505	Admission Required	586	Male	-1.62	155	26.3	39.1111111111111	102.4	Yes	Yes	Yes	Yes	No	No	No	No	No	No	No	No	No	No	96	6.21629908943605	85	-1.61730047777519	-1.61730047777519	-1.61730047777519	-1.61730047777519	-1.61730047777519	26.3	26.3	26.3	26.3	26.3	39.1111111111111	39.1111111111111	39.1111111111111	39.1111111111111	39.1111111111111	No	No	No
DE1506	Admission Not Required	214	Female	-1.34	132	30.6	36.7777777777778	98.2	No	No	Yes	Yes	No	No	No	No	No	No	No	No	No	No	98	-2.52941247314494	63	-1.34055198674346	-1.34055198674346	-1.34055198674346	-1.34055198674346	-1.34055198674346	30.6	30.6	30.6	30.6	30.6	36.7777777777778	36.7777777777778	36.7777777777778	36.7777777777778	36.7777777777778	No	No	No
DE1507	Admission Not Required	24	Female	1.57	139	42	36.7777777777778	98.2	No	No	No	No	No	No	No	No	No	No	No	No	No	No	96	6.21629908943605	78	1.56673108457935	1.56673108457935	1.56673108457935	1.56673108457935	1.56673108457935	42	42	42	42	42	36.7777777777778	36.7777777777778	36.7777777777778	36.7777777777778	36.7777777777778	No	No	No
DE1508	Admission Not Required	54	Female	0.56	133	34.6	37	98.6	No	No	Yes	Yes	No	No	No	No	No	No	No	No	No	No	97	2.15686280099798	87	0.528035762246329	0.528035762246329	0.528035762246329	0.528035762246329	0.528035762246329	34.6	34.6	34.6	34.6	34.6	37	37	37	37	37	No	No	No
DE1509	Admission Not Required	315	Female	-1.96	180	38.3	36.8888888888889	98.4	No	No	Yes	Yes	No	No	No	No	No	No	No	No	No	No	95	9.79697566075274	90	-1.96665953040073	-1.96665953040073	-1.96665953040073	-1.96665953040073	-1.96665953040073	38.3	38.3	38.3	38.3	38.3	36.8888888888889	36.8888888888889	36.8888888888889	36.8888888888889	36.8888888888889	No	No	No
DE1510	Admission Not Required	652	Female	-1.65	117	25	36.7777777777778	98.2	No	No	No	No	No	No	No	No	No	No	No	No	No	No	98	-2.52941247314494	90	-1.65442686194806	-1.65442686194806	-1.65442686194806	-1.65442686194806	-1.65442686194806	25	25	25	25	25	36.7777777777778	36.7777777777778	36.7777777777778	36.7777777777778	36.7777777777778	No	No	No
DE1511	Admission Not Required	825	Male	-1.51	106	27.5	37	98.6	No	No	No	No	No	No	No	No	No	No	No	No	No	No	99	-8.07209969647868	94	-1.50768320436086	-1.50768320436086	-1.50768320436086	-1.50768320436086	-1.50768320436086	27.5	27.5	27.5	27.5	27.5	37	37	37	37	37	No	No	No
DE1512	Admission Not Required	65	Male	-1.69	138	29.5	36.7777777777778	98.2	No	No	No	No	No	No	No	No	No	No	No	No	No	No	96	6.21629908943605	73	-1.68322265072281	-1.68322265072281	-1.68322265072281	-1.68322265072281	-1.68322265072281	29.5	29.5	29.5	29.5	29.5	36.7777777777778	36.7777777777778	36.7777777777778	36.7777777777778	36.7777777777778	No	No	No
DE1513	Admission Required	357	Female	0.07	162	29.1	37.2222222222222	99	Yes	Yes	No	No	Yes	Yes	No	No	No	No	No	No	Yes	No	99	-8.07209969647868	95	0.075253297811044	0.075253297811044	0.075253297811044	0.075253297811044	0.075253297811044	29.1	29.1	29.1	29.1	29.1	37.2222222222222	37.2222222222222	37.2222222222222	37.2222222222222	37.2222222222222	Yes	No	No
DE1514	Admission Not Required	26	Male	2.14	124.5	35	37	98.6	No	No	Yes	Yes	No	No	No	No	No	No	No	No	No	No	96	6.21629908943605	91	2.13688829891552	2.13688829891552	2.13688829891552	2.13688829891552	2.13688829891552	35	35	35	35	35	37	37	37	37	37	No	No	No
DE1515	Admission Not Required	703	Male	0.04	101	26.6	36.8888888888889	98.4	Yes	Yes	No	No	No	No	No	No	No	No	No	No	No	No	100	-14.8558006070426	91	0.0356949170070709	0.0356949170070709	0.0356949170070709	0.0356949170070709	0.0356949170070709	26.6	26.6	26.6	26.6	26.6	36.8888888888889	36.8888888888889	36.8888888888889	36.8888888888889	36.8888888888889	No	No	No
DE1516	Admission Not Required	1580	Male	-3.02	94	41.4	37.4444444444444	99.4	Yes	Yes	No	No	No	No	No	No	No	No	No	No	No	No	99	-8.07209969647868	89	-3.01905260133689	-3.01905260133689	-3.01905260133689	-3.01905260133689	-3.01905260133689	41.4	41.4	41.4	41.4	41.4	37.4444444444444	37.4444444444444	37.4444444444444	37.4444444444444	37.4444444444444	No	No	No
DE1517	Admission Not Required	421	Female	-0.72	98	27.6	36.7777777777778	98.2	No	No	Yes	Yes	No	No	No	No	No	No	No	No	No	No	95	9.79697566075274	69	-0.72075001193078	-0.72075001193078	-0.72075001193078	-0.72075001193078	-0.72075001193078	27.6	27.6	27.6	27.6	27.6	36.7777777777778	36.7777777777778	36.7777777777778	36.7777777777778	36.7777777777778	No	No	No
DE1518	Admission Required	890	Female	-2.76	107	23.5	36.7777777777778	98.2	No	No	No	No	Yes	Yes	No	No	Yes	Yes	No	No	No	No	98	-2.52941247314494	94	-2.76081292268479	-2.76081292268479	-2.76081292268479	-2.76081292268479	-2.76081292268479	23.5	23.5	23.5	23.5	23.5	36.7777777777778	36.7777777777778	36.7777777777778	36.7777777777778	36.7777777777778	No	No	No
DE1519	Admission Not Required	117	Male	0.56	126	25.6	36.7777777777778	98.2	No	No	No	No	No	No	No	No	No	No	No	No	No	No	98	-2.52941247314494	71	0.551816307718803	0.551816307718803	0.551816307718803	0.551816307718803	0.551816307718803	25.6	25.6	25.6	25.6	25.6	36.7777777777778	36.7777777777778	36.7777777777778	36.7777777777778	36.7777777777778	No	No	No
DE152	Admission Required	2	Female	-0.07	98	40	37	98.6	No	No	No	No	No	No	No	No	No	No	No	No	No	No	98	-2.52941247314494	84	-0.070518261494057	-0.070518261494057	-0.070518261494057	-0.070518261494057	-0.070518261494057	40	40	40	40	40	37	37	37	37	37	Yes	Yes	No
DE1520	Admission Not Required	161	Female	-1.14	152	31.4	36.7777777777778	98.2	Yes	Yes	Yes	Yes	No	No	No	No	No	No	No	No	No	No	98	-2.52941247314494	91	-1.14032938401444	-1.14032938401444	-1.14032938401444	-1.14032938401444	-1.14032938401444	31.4	31.4	31.4	31.4	31.4	36.7777777777778	36.7777777777778	36.7777777777778	36.7777777777778	36.7777777777778	No	No	No
DE1521	Admission Not Required	44	Female	-0.67	144	51.6	36.7777777777778	98.2	No	No	Yes	Yes	No	No	No	No	No	No	No	No	No	No	99	-8.07209969647868	97	-0.701342602587886	-0.701342602587886	-0.701342602587886	-0.701342602587886	-0.701342602587886	51.6	51.6	51.6	51.6	51.6	36.7777777777778	36.7777777777778	36.7777777777778	36.7777777777778	36.7777777777778	No	No	No
DE1522	Admission Not Required	518	Male	-0.63	96	23.2	36.7777777777778	98.2	No	No	Yes	Yes	No	No	No	No	No	No	No	No	No	Yes	99	-8.07209969647868	94	-0.636943425080317	-0.636943425080317	-0.636943425080317	-0.636943425080317	-0.636943425080317	23.2	23.2	23.2	23.2	23.2	36.7777777777778	36.7777777777778	36.7777777777778	36.7777777777778	36.7777777777778	No	No	No
DE1523	Admission Not Required	432	Male	-1.56	113	30	36.7777777777778	98.2	No	No	No	No	No	No	No	Yes	Yes	Yes	No	No	No	No	97	2.15686280099798	83	-1.56054492101448	-1.56054492101448	-1.56054492101448	-1.56054492101448	-1.56054492101448	30	30	30	30	30	36.7777777777778	36.7777777777778	36.7777777777778	36.7777777777778	36.7777777777778	No	No	No
DE1524	Admission Not Required	110	Female	1.78	127	33.2	36.7777777777778	98.2	No	No	Yes	Yes	No	No	No	No	No	No	No	No	No	No	95	9.79697566075274	89	1.76833194744327	1.76833194744327	1.76833194744327	1.76833194744327	1.76833194744327	33.2	33.2	33.2	33.2	33.2	36.7777777777778	36.7777777777778	36.7777777777778	36.7777777777778	36.7777777777778	No	No	No
DE1525	Admission Not Required	182	Male	0.23	132	34.4	36.7777777777778	98.2	Yes	Yes	Yes	Yes	No	No	No	No	No	No	No	No	No	No	97	2.15686280099798	88	0.225285621595481	0.225285621595481	0.225285621595481	0.225285621595481	0.225285621595481	34.4	34.4	34.4	34.4	34.4	36.7777777777778	36.7777777777778	36.7777777777778	36.7777777777778	36.7777777777778	No	No	No
DE1526	Admission Required	1276	Female	-0.47	176	35.4	40	104	Yes	No	No	No	No	No	No	No	No	No	No	No	Yes	No	99	-8.07209969647868	94	-0.47024877028106	-0.47024877028106	-0.47024877028106	-0.47024877028106	-0.47024877028106	35.4	35.4	35.4	35.4	35.4	40	40	40	40	40	No	No	No
DE1527	Admission Not Required	120	Female	-0.47	149	31.2	39.7777777777778	103.6	Yes	No	No	No	No	No	No	No	Yes	No	No	No	No	No	99	-8.07209969647868	95	-0.482611076681448	-0.482611076681448	-0.482611076681448	-0.482611076681448	-0.482611076681448	31.2	31.2	31.2	31.2	31.2	39.7777777777778	39.7777777777778	39.7777777777778	39.7777777777778	39.7777777777778	No	No	No
DE1533	Admission Required	20	Female	-0.52	140	36.2	37	98.6	No	No	No	No	No	No	No	Yes	No	No	No	No	Yes	No	91	20.9760346614786	96	-0.518680363989908	-0.518680363989908	-0.518680363989908	-0.518680363989908	-0.518680363989908	36.2	36.2	36.2	36.2	36.2	37	37	37	37	37	No	No	No
DE1534	Admission Required	5	Male	-2.95	154	60.1	37	98.6	No	No	Yes	No	No	No	Yes	No	No	No	Yes	No	Yes	No	99	-8.07209969647868	94	-2.94524409902182	-2.94524409902182	-2.94524409902182	-2.94524409902182	-2.94524409902182	60.1	60.1	60.1	60.1	60.1	37	37	37	37	37	No	No	No
DE1546	Admission Required	212	Male	0.07	182	52	39	102.2	Yes	Yes	Yes	Yes	No	No	Yes	No	No	No	No	No	Yes	No	98	-2.52941247314494	80	0.0756391163858063	0.0756391163858063	0.0756391163858063	0.0756391163858063	0.0756391163858063	52	52	52	52	52	39	39	39	39	39	No	No	No
DE1548	Admission Required	565	Male	0.83	102	30.3	37.2222222222222	99	Yes	Yes	Yes	Yes	No	No	Yes	No	No	No	Yes	No	Yes	No	99	-8.07209969647868	93	0.833784796588166	0.833784796588166	0.833784796588166	0.833784796588166	0.833784796588166	30.3	30.3	30.3	30.3	30.3	37.2222222222222	37.2222222222222	37.2222222222222	37.2222222222222	37.2222222222222	No	No	No
DE1549	Admission Required	191	Male	0.07	168	28.6	37.7777777777778	100	Yes	Yes	No	No	No	No	No	No	Yes	Yes	No	No	Yes	No	95	9.79697566075274	96	0.0756391163858063	0.0756391163858063	0.0756391163858063	0.0756391163858063	0.0756391163858063	28.6	28.6	28.6	28.6	28.6	37.7777777777778	37.7777777777778	37.7777777777778	37.7777777777778	37.7777777777778	No	No	No
DE1552	Admission Required	86	Male	-3.54	132	39	38.8888888888889	102	Yes	No	Yes	Yes	Yes	Yes	Yes	No	No	No	No	No	Yes	No	97	2.15686280099798	89	-3.53436274144249	-3.53436274144249	-3.53436274144249	-3.53436274144249	-3.53436274144249	39	39	39	39	39	38.8888888888889	38.8888888888889	38.8888888888889	38.8888888888889	38.8888888888889	No	No	No
DE1553	Admission Required	565	Male	1.55	162.5	49.2	40	104	Yes	No	No	No	No	No	Yes	No	No	No	No	No	Yes	No	90	23.2289624974767	87	1.55567566528283	1.55567566528283	1.55567566528283	1.55567566528283	1.55567566528283	49.2	49.2	49.2	49.2	49.2	40	40	40	40	40	Yes	No	No
DE1554	Admission Required	547	Male	-3.89	151	31.4	38.8888888888889	102	Yes	Yes	Yes	Yes	No	No	Yes	No	No	No	No	No	Yes	No	98	-2.52941247314494	77	-3.89254239408696	-3.89254239408696	-3.89254239408696	-3.89254239408696	-3.89254239408696	31.4	31.4	31.4	31.4	31.4	38.8888888888889	38.8888888888889	38.8888888888889	38.8888888888889	38.8888888888889	No	No	No
DE1555	Admission Required	152	Female	-5.73	142	38.8	37	98.6	No	No	No	No	Yes	Yes	No	Yes	Yes	Yes	No	No	Yes	Yes	97	2.15686280099798	97	-5.73676772357292	-5.73676772357292	-5.73676772357292	-5.73676772357292	-5.73676772357292	38.8	38.8	38.8	38.8	38.8	37	37	37	37	37	No	No	No
DE1564	Admission Not Required	1136	Female	-0.02	143	30	39.1111111111111	102.4	Yes	Yes	No	No	No	No	No	Yes	Yes	No	No	No	Yes	No	98	-2.52941247314494	89	-0.0211536706143601	-0.0211536706143601	-0.0211536706143601	-0.0211536706143601	-0.0211536706143601	30	30	30	30	30	39.1111111111111	39.1111111111111	39.1111111111111	39.1111111111111	39.1111111111111	No	No	No
DE1565	Admission Not Required	275	Male	-1.93	113	33.2	39	102.2	Yes	Yes	Yes	Yes	No	No	Yes	No	No	No	No	No	Yes	No	95	9.79697566075274	98	-1.93068368639727	-1.93068368639727	-1.93068368639727	-1.93068368639727	-1.93068368639727	33.2	33.2	33.2	33.2	33.2	39	39	39	39	39	No	No	No
DE1566	Admission Required	173	Male	-0.13	119	35.2	37	98.6	No	No	Yes	Yes	No	No	Yes	No	No	No	No	No	Yes	No	96	6.21629908943605	97	-0.133634731241358	-0.133634731241358	-0.133634731241358	-0.133634731241358	-0.133634731241358	35.2	35.2	35.2	35.2	35.2	37	37	37	37	37	No	No	No
DE1567	Admission Required	5	Male	0.89	122	48	37	98.6	No	No	No	No	No	No	No	No	No	No	No	No	Yes	No	97	2.15686280099798	79	0.89011945655885	0.89011945655885	0.89011945655885	0.89011945655885	0.89011945655885	48	48	48	48	48	37	37	37	37	37	No	No	No
DE1568	Admission Required	1	Female	-0.75	132	38.2	37	98.6	Yes	No	No	No	No	No	No	No	No	No	No	No	Yes	No	97	2.15686280099798	80	-0.749719559209606	-0.749719559209606	-0.749719559209606	-0.749719559209606	-0.749719559209606	38.2	38.2	38.2	38.2	38.2	37	37	37	37	37	No	No	No
DE1569	Admission Not Required	605	Male	-0.28	88	22	36.7777777777778	98.2	No	No	No	No	Yes	Yes	No	No	Yes	Yes	No	No	No	No	99	-8.07209969647868	95	-0.279990427985364	-0.279990427985364	-0.279990427985364	-0.279990427985364	-0.279990427985364	22	22	22	22	22	36.7777777777778	36.7777777777778	36.7777777777778	36.7777777777778	36.7777777777778	No	No	No
DE1570	Admission Not Required	527	Male	-0.73	152	29.4	36.8888888888889	98.4	No	No	No	No	No	No	No	No	No	No	No	No	No	No	98	-2.52941247314494	95	-0.727470062893723	-0.727470062893723	-0.727470062893723	-0.727470062893723	-0.727470062893723	29.4	29.4	29.4	29.4	29.4	36.8888888888889	36.8888888888889	36.8888888888889	36.8888888888889	36.8888888888889	No	No	No
DE1571	Admission Not Required	1163	Female	-1.34	110	26.2	36.7777777777778	98.2	No	No	No	No	Yes	Yes	No	No	No	No	No	No	No	No	99	-8.07209969647868	97	-1.33980411735913	-1.33980411735913	-1.33980411735913	-1.33980411735913	-1.33980411735913	26.2	26.2	26.2	26.2	26.2	36.7777777777778	36.7777777777778	36.7777777777778	36.7777777777778	36.7777777777778	No	No	No
DE1572	Admission Not Required	606	Male	0.74	126	28.4	36.7777777777778	98.2	No	No	No	No	No	No	No	No	Yes	No	No	No	No	No	98	-2.52941247314494	83	0.738482728554568	0.738482728554568	0.738482728554568	0.738482728554568	0.738482728554568	28.4	28.4	28.4	28.4	28.4	36.7777777777778	36.7777777777778	36.7777777777778	36.7777777777778	36.7777777777778	No	No	No
DE1573	Admission Not Required	1295	Male	-0.8	161	29	36.7777777777778	98.2	Yes	No	No	No	Yes	No	No	No	No	No	No	No	No	No	98	-2.52941247314494	91	-0.801520179866013	-0.801520179866013	-0.801520179866013	-0.801520179866013	-0.801520179866013	29	29	29	29	29	36.7777777777778	36.7777777777778	36.7777777777778	36.7777777777778	36.7777777777778	No	No	No
DE1574	Admission Required	1525	Female	-1.5	148	24.6	38.3333333333333	101	Yes	Yes	No	No	No	No	No	No	No	No	No	No	No	No	97	2.15686280099798	96	-1.50309657151636	-1.50309657151636	-1.50309657151636	-1.50309657151636	-1.50309657151636	24.6	24.6	24.6	24.6	24.6	38.3333333333333	38.3333333333333	38.3333333333333	38.3333333333333	38.3333333333333	No	No	No
DE1575	Admission Required	548	Female	-3.22	127.5	26.6	37	98.6	No	No	Yes	Yes	No	No	No	No	No	No	No	No	No	No	99	-8.07209969647868	96	-3.22236386750039	-3.22236386750039	-3.22236386750039	-3.22236386750039	-3.22236386750039	26.6	26.6	26.6	26.6	26.6	37	37	37	37	37	No	No	No
DE1576	Admission Not Required	704	Male	-2.5	160	25.6	37.7777777777778	100	Yes	No	No	No	No	No	No	No	No	No	No	No	No	No	98	-2.52941247314494	92	-2.49765104607342	-2.49765104607342	-2.49765104607342	-2.49765104607342	-2.49765104607342	25.6	25.6	25.6	25.6	25.6	37.7777777777778	37.7777777777778	37.7777777777778	37.7777777777778	37.7777777777778	No	No	No
DE1577	Admission Not Required	269	Female	-2.36	141	35.3	36.7777777777778	98.2	Yes	Yes	Yes	Yes	No	No	No	No	No	No	No	No	No	No	100	-14.8558006070426	94	-2.35124454365871	-2.35124454365871	-2.35124454365871	-2.35124454365871	-2.35124454365871	35.3	35.3	35.3	35.3	35.3	36.7777777777778	36.7777777777778	36.7777777777778	36.7777777777778	36.7777777777778	No	No	No
DE1578	Admission Not Required	484	Female	0.33	113	27.2	37	98.6	No	No	Yes	Yes	No	No	No	No	No	No	No	No	No	No	95	9.79697566075274	95	0.329632283981491	0.329632283981491	0.329632283981491	0.329632283981491	0.329632283981491	27.2	27.2	27.2	27.2	27.2	37	37	37	37	37	No	No	No
DE1583	Admission Not Required	19	Male	-0.96	171	36	37	98.6	No	No	No	No	No	No	No	Yes	No	No	No	No	Yes	No	92	18.5426872233337	94	-0.956438578032831	-0.956438578032831	-0.956438578032831	-0.956438578032831	-0.956438578032831	36	36	36	36	36	37	37	37	37	37	No	No	No
DE1584	Admission Required	512	Male	0.07	136	70.6	37	98.6	No	No	Yes	No	No	No	Yes	No	No	No	Yes	No	Yes	No	90.5	22.1233637946504	84	0.0662130780698473	0.0662130780698473	0.0662130780698473	0.0662130780698473	0.0662130780698473	70.6	70.6	70.6	70.6	70.6	37	37	37	37	37	No	No	No
DE1589	Admission Required	1155	Male	-1.3	127	40	37.7777777777778	100	Yes	Yes	Yes	Yes	No	No	No	No	No	No	No	No	Yes	No	92	18.5426872233337	97	-1.29960338899055	-1.29960338899055	-1.29960338899055	-1.29960338899055	-1.29960338899055	40	40	40	40	40	37.7777777777778	37.7777777777778	37.7777777777778	37.7777777777778	37.7777777777778	Yes	No	No
DE1591	Admission Required	140	Female	-2.03	136	57.3	37	98.6	Yes	Yes	Yes	Yes	No	No	Yes	No	No	No	No	No	Yes	No	96	6.21629908943605	94	-2.0215559992956	-2.0215559992956	-2.0215559992956	-2.0215559992956	-2.0215559992956	57.3	57.3	57.3	57.3	57.3	37	37	37	37	37	No	No	No
DE1592	Admission Not Required	585	Female	-1.71	126	25.2	36.7777777777778	98.2	Yes	No	Yes	Yes	No	No	No	No	No	No	No	No	No	No	98	-2.52941247314494	95	-1.71600969871426	-1.71600969871426	-1.71600969871426	-1.71600969871426	-1.71600969871426	25.2	25.2	25.2	25.2	25.2	36.7777777777778	36.7777777777778	36.7777777777778	36.7777777777778	36.7777777777778	No	No	No
DE1593	Admission Not Required	195	Male	-1.53	127	25.4	36.8888888888889	98.4	No	No	No	No	No	No	No	No	No	No	No	No	No	No	97	2.15686280099798	82	-1.52643122646133	-1.52643122646133	-1.52643122646133	-1.52643122646133	-1.52643122646133	25.4	25.4	25.4	25.4	25.4	36.8888888888889	36.8888888888889	36.8888888888889	36.8888888888889	36.8888888888889	No	No	No
[truncated: 2,123 more rows]
